# Supplementary material for: Yoga in school sports improves functioning of autonomic nervous system in young adults: A non-randomized controlled pilot study
Source: PLoS One. 2020 Apr 13;15(4):e0231299. doi: 10.1371/journal.pone.0231299 (PMC7153865; doi:10.1371/journal.pone.0231299)
Supplement: S1 Data — (XLSX) [file pone.0231299.s002.xlsx]

## Sheet: Tabelle1
	Yoga or Control	Attendance	BMI	N1_meanNN	N2_meanNN	N1_sdNN	N2_sdNN	N1_RMSSD	N2_RMSDD	N1_Shannon	N2_Shannon	N1_LF/HF	N2_LF/HF	N1_phvar20	N2_phvar20	N1_SD2	N2_SD2	N1_SPPA_6r	N2_SPPA_6r	N1_Guzik index	N2_Guzik index	N1_normPE_embedd_3_lag_1	N2_normPE_embedd_3_lag_1
1	0
2	0	8	25.13	1102.69	1239.57	52.0152	113.573	59.3899	152.856	4.68403	5.7298	0.747318	0.279787	0.209174	0.677353	60.3617	118.736	34.2226	25.9336	48.9441	59.4028	0.96732	0.96151
3	0	9	24.34	1026.48	1039.59	40.9578	41.2265	35.2177	37.095	4.37761	4.3493	1.42384	1.0953	0.05988	0.071057	52.0307	52.1149	35.7633	37.0113	48.9968	48.1817	0.9717	0.9643
4	0	8	23.29	763.714	926.76	28.8792	31.382	20.4492	34.7905	3.883	4.01006	2.10602	1.13048	0.001272	0.029344	38.1923	36.974	42.0012	34.5201	45.1843	49.5289	0.94845	0.98296
5	0	9	20.7	878.671	841.012	47.9145	54.2496	47.8985	54.3217	4.57769	4.70061	0.670105	0.322378	0.123167	0.208158	58.7061	66.4314	36.7377	38.8302	48.8974	47.0175	0.93519	0.90237
6	0	8	22.04	916.907	783.409	44.8717	23.165	46.9869	19.9546	4.42438	3.55204	1.82004	2.37801	0.105304	0.001958	54.1246	29.5742	37.4422	41.0072	49.5189	44.7765	0.99195	0.96853
7	0
8	0
9	1
10	1	7	24.22	788.591	839.938	34.841	43.8596	32.6322	41.3434	4.13747	4.48106	2.13776	0.680936	0.043364	0.147552	43.528	54.5161	40.0263	35.5992	44.0916	48.0401	0.96033	0.97188
11	1	3	20.97	919.107	1038.49	44.4148	60.5625	58.2679	75.3185	4.4722	4.9229	0.718355	0.569239	0.190184	0.25	47.3278	66.6805	30.6687	34.7788	51.7478	48.8324	0.99216	0.98973
12	1	7	24.7	906.454	993.728	23.8628	36.3946	22.5531	34.6465	3.61384	4.20991	1.6385	1.42196	0.003021	0.037283	29.7465	45.2598	39.9697	35.9635	43.5594	46.4822	0.96781	0.97414
13	1	7	23.46	1082.46	1142.48	44.8691	44.021	58.8911	57.8513	4.47818	4.46887	0.537828	0.504247	0.167719	0.175439	47.406	46.5361	32.5497	32.7468	51.0487	51.3928	0.99393	0.98725
14	1	6	24.57	1073.17	1207.6	61.7777	101.106	84.9362	138.755	4.9643	5.60949	0.574109	0.356634	0.338695	0.535211	63.415	104.046	31.9892	28.4561	52.0535	54.9081	0.99788	0.99105
15	1	8	19.57	816.849	979.636	28.9877	49.4454	30.5415	60.5366	3.8746	4.63936	1.18687	0.877922	0.024506	0.241633	34.8741	55.1945	41.678	35.8429	43.9324	47.3071	0.95124	0.98536
16	1	8	21.62	1379.95	1151.69	63.2352	113.731	85.5106	147.271	4.94265	5.76231	0.560346	1.91693	0.308046	0.453935	65.2499	122.395	34.2561	33.4937	51.9883	59.3785	0.98462	0.98965
17	1
18	0	6	24.22	1049.21	1180.51	49.0457	44.3975	50.341	48.7887	4.63509	4.49744	2.64931	1.5125	0.176573	0.115044	59.3846	52.5203	36.6345	27.712	48.4775	52.8325	0.98931	0.99696
19	0	8	22.55	928.493	1268.93	28.6815	31.2737	20.0203	37.3843	3.85393	3.96877	1.98893	0.440603	0	0.039112	37.9496	35.3664	33.4884	30.6469	49.2694	49.6979	0.97971	0.99784
20	0	8	23.46	878.988	864.749	59.3792	49.0865	78.9802	66.0668	4.80723	4.56538	0.368982	0.382178	0.47511	0.301873	62.7039	51.3832	39.1049	35.0902	46.3539	48.6991	0.96963	0.98412
21	0
22	0	6	22.2	964.773	944.288	36.6702	31.3525	44.5094	35.9771	4.2348	3.99663	0.443488	0.436445	0.106999	0.059843	41.2052	36.3503	40.1613	40.9629	45.6782	41.6482	0.96004	0.95468
23	0	7	20.53	873.872	937.817	41.6529	47.7552	33.5037	45.2876	4.3622	4.5942	2.95933	1.1818	0.046545	0.105469	53.9581	59.5268	39.723	41.5818	46.4634	44.7734	0.95417	0.96013
24	0
25	0	8	18.73	791.745	879.961	23.4947	55.1397	14.7069	45.4711	3.37236	4.79068	2.43887	2.37835	0	0.086567	31.5466	71.1006	39.2218	37.3224	47.5625	49.6981	0.9801	0.98126
26	0
27	1	10	25.34	822.689	761.373	29.3181	27.1646	29.2109	26.2222	3.89662	3.78872	0.768562	0.52393	0.01782	0.007614	35.9673	33.6424	31.7995	35.0922	52.5856	47.1106	0.9555	0.96364
28	1
29	1	10	21.56	925.316	800.317	46.6794	42.3711	53.0001	31.664	4.54752	4.4198	0.513961	1.22334	0.06862	0.026702	54.25	55.567	43.0448	38.2609	41.4176	47.3993	0.95046	0.9764
30	1	10	22.96	787.516	924.108	36.0389	83.8424	31.4183	87.1609	4.12295	5.26549	0.806791	0.623634	0.063648	0.368745	45.9077	101.4	37.6068	34.9537	47.3192	55.8687	0.92896	0.93803
31	1	10	35.01	982.429	1228.47	55.6695	55.8358	58.3651	57.4897	4.81336	4.792	0.930658	0.62726	0.206388	0.226862	66.9352	67.0973	39.4089	31.7101	46.2581	51.4741	0.96775	0.99559
32	1	10	26.03	1065.39	1007.49	47.0394	33.0797	43.664	38.6817	4.55798	4.03718	0.40287	0.254708	0.09228	0.031879	58.7623	37.909	33.363	33.4735	49.5828	48.4131	0.93315	0.93764
33	1	5	17.43	705.707	838.685	15.8791	20.542	14.2346	17.7211	2.98927	3.36883	0.822917	1.04267	0	0	20.0696	26.202	28.6219	27.0308	54.4191	56.4936	0.96121	0.97756
34	1	8	23.74	987.679	1029.45	34.4838	45.2543	42.1668	54.1091	4.11628	4.4753	0.528996	0.6262	0.060905	0.103685	38.4145	51.3472	43.0693	29.6392	41.9526	53.3635	0.94522	0.98071
