# Supplementary material for: Yoga in school sports improves functioning of autonomic nervous system in young adults: A non-randomized controlled pilot study
Source: PLoS One. 2020 Apr 13;15(4):e0231299. doi: 10.1371/journal.pone.0231299 (PMC7153865; doi:10.1371/journal.pone.0231299)
Supplement: S1 Raw data — (ZIP) [file pone.0231299.s003.zip]

Archive with 50 entries (50 files):
- N1_ID 24.txt
- N1_ID 30.txt
- N1_ID 31.txt
- N1_ID 32.txt
- N1_ID 33.txt
- N1_ID 35.txt
- N1_ID 36.txt
- N1_ID 41.txt
- N1_ID 42.txt
- N1_ID 43.txt
- N1_ID 45.txt
- N1_ID 46.txt
- N1_ID 55.txt
- N1_ID 61.txt
- N1_ID 63.txt
- N1_ID 64.txt
- N1_ID 65.txt
- N1_ID 66.txt
- N1_ID 87.txt
- N1_ID 88.txt
- N2_ID 11.txt
- N2_ID 12.txt
- N2_ID 13.txt
- N2_ID 16.txt
- N2_ID 18.txt
- N2_ID 24.txt
- N2_ID 30.txt
- N2_ID 31.txt
- N2_ID 32.txt
- N2_ID 33.txt
- N2_ID 35.txt
- N2_ID 36.txt
- N2_ID 41.txt
- N2_ID 42.txt
- N2_ID 43.txt
- N2_ID 45.txt
- N2_ID 46.txt
- N2_ID 55.txt
- N2_ID 61.txt
- N2_ID 63.txt
- N2_ID 64.txt
- N2_ID 65.txt
- N2_ID 66.txt
- N2_ID 87.txt
- N2_ID 88.txt
- N1_ID 11.txt
- N1_ID 12.txt
- N1_ID 13.txt
- N1_ID 16.txt
- N1_ID 18.txt
