# Supplementary material for: Yoga in school sports improves functioning of autonomic nervous system in young adults: A non-randomized controlled pilot study
Source: PLoS One. 2020 Apr 13;15(4):e0231299. doi: 10.1371/journal.pone.0231299 (PMC7153865; doi:10.1371/journal.pone.0231299)
Supplement: S1 Raw data — (ZIP) [file pone.0231299.s003.zip › N1_ID 24.txt]

856
781
807
787
724
752
768
772
746
793
814
783
846
851
803
832
809
791
754
787
797
763
793
817
826
762
777
805
748
763
778
765
811
832
816
772
801
826
758
795
806
805
779
826
832
797
830
823
787
797
820
803
773
789
803
762
738
767
786
738
756
769
778
734
758
754
748
717
744
765
741
718
744
774
771
739
787
818
766
793
814
766
773
787
756
776
798
821
769
799
820
782
752
787
795
752
775
801
804
756
795
811
793
760
794
815
769
807
828
850
762
796
811
822
785
832
848
811
789
816
820
770
785
799
828
779
803
809
779
787
777
725
740
766
734
760
754
742
779
803
795
750
787
805
789
816
828
756
784
802
815
763
799
803
793
746
754
752
783
734
778
789
816
780
791
810
811
761
791
815
806
766
813
816
777
813
830
805
757
801
799
791
732
750
758
756
729
756
781
779
748
776
796
801
740
786
800
780
771
813
765
801
793
783
748
781
801
770
750
789
808
807
766
769
793
811
765
768
785
777
749
771
793
799
752
734
764
783
750
768
789
810
764
791
793
812
764
822
844
807
781
820
832
783
801
809
814
764
771
786
740
765
788
798
750
801
815
820
773
807
826
799
748
801
799
808
762
793
816
768
736
787
799
772
759
784
777
748
785
809
785
754
805
820
785
758
783
807
754
785
820
832
774
822
849
854
785
844
842
793
847
864
800
752
758
764
713
734
758
752
732
750
756
736
745
753
739
715
753
768
740
756
795
830
787
801
801
781
746
772
765
746
741
763
789
743
773
779
776
744
781
799
791
777
793
807
756
756
796
809
770
812
811
769
793
811
824
775
819
812
756
725
759
770
764
716
737
742
760
718
729
762
759
739
765
797
811
767
830
838
782
800
832
743
751
756
780
757
789
829
865
818
881
900
850
856
843
826
782
834
841
803
803
812
805
764
783
797
760
763
793
785
760
799
832
797
758
787
779
760
764
785
785
730
723
734
747
705
732
750
818
797
893
912
865
904
918
850
881
881
814
822
819
805
765
762
752
748
732
774
816
844
785
818
844
815
808
850
847
776
799
793
802
762
797
820
789
764
809
816
789
762
781
795
738
783
795
776
748
777
783
780
756
798
805
785
783
784
763
733
758
748
816
812
756
797
781
745
787
810
760
822
848
807
890
887
836
826
828
797
758
812
821
763
764
762
756
712
729
721
720
700
732
768
744
781
814
813
787
811
839
784
748
775
775
747
781
797
779
752
797
818
785
793
819
836
771
815
798
770
726
749
761
742
719
758
787
774
804
838
836
797
822
862
820
797
800
747
771
774
728
742
780
761
746
807
824
799
869
861
811
840
830
783
791
809
761
735
765
774
750
787
836
799
812
840
797
785
822
848
774
802
799
797
756
805
812
771
809
828
815
777
822
817
800
754
787
813
764
812
815
771
740
768
766
730
736
756
776
742
758
781
762
724
756
768
722
762
762
732
775
803
797
764
814
844
773
823
810
762
773
774
781
744
783
813
797
736
768
777
787
738
762
781
782
750
763
778
736
752
756
762
730
785
797
754
777
803
791
746
762
779
779
750
750
768
771
741
793
802
756
782
796
825
757
795
823
828
756
793
810
797
756
791
748
764
812
791
754
799
806
762
791
774
752
716
752
764
760
732
748
772
732
756
775
768
713
752
746
779
727
769
731
719
683
709
760
793
779
860
884
846
912
928
875
916
902
840
877
834
871
844
789
824
850
799
824
849
791
815
849
801
778
812
852
781
807
810
813
757
809
812
782
806
811
789
746
783
809
791
783
809
814
809
763
807
850
785
763
805
819
802
805
844
849
782
832
836
800
770
810
819
781
814
780
767
821
808
768
806
821
777
783
815
795
759
774
797
744
783
795
797
742
760
758
730
758
785
801
748
783
809
783
809
832
800
764
807
834
783
750
765
778
746
785
783
735
714
733
746
707
742
778
763
739
789
789
756
820
838
775
822
834
813
762
785
802
778
722
762
768
773
729
752
789
787
765
823
871
816
819
845
778
826
810
776
814
854
818
758
793
805
771
775
797
807
764
800
817
818
764
791
810
760
781
799
799
750
756
742
713
740
740
723
777
834
801
862
880
842
885
883
818
860
845
822
776
795
830
766
812
824
793
819
839
809
805
849
866
796
844
834
818
772
812
823
802
756
772
750
724
745
734
709
736
770
728
785
793
805
774
816
844
797
812
811
795
769
797
805
756
750
794
793
750
793
821
797
830
849
776
789
799
744
763
772
801
748
785
804
805
793
858
871
836
820
809
794
840
830
784
826
810
746
776
795
806
758
795
809
812
764
795
802
750
780
803
771
736
803
811
773
807
808
766
807
828
765
778
761
729
750
742
742
719
754
787
781
823
859
838
799
818
809
769
809
832
802
795
840
832
762
805
800
776
742
775
782
775
742
793
791
739
755
782
740
744
754
758
730
758
768
753
731
783
797
787
838
846
791
820
830
826
774
810
821
767
813
838
796
772
787
799
742
775
799
803
748
793
803
773
768
771
758
785
819
839
815
857
848
801
836
832
767
819
849
803
836
863
848
789
842
843
790
808
826
795
764
789
789
775
748
778
789
787
750
768
773
760
740
775
823
773
822
827
763
770
779
742
752
770
773
740
780
797
740
765
778
781
750
797
848
787
777
807
832
777
799
820
789
764
797
810
760
785
785
786
742
763
786
748
779
797
777
752
791
832
785
772
793
806
743
761
772
740
768
771
736
750
758
758
740
746
780
802
758
824
797
772
865
797
826
875
865
799
844
832
805
820
826
773
750
776
783
791
736
766
791
773
760
819
832
779
799
797
742
734
756
772
726
758
754
722
774
807
759
825
843
784
828
851
805
781
824
811
785
828
856
793
812
824
825
761
782
791
755
754
784
779
748
767
780
763
741
750
785
742
781
817
822
789
865
867
801
850
842
781
810
832
791
780
824
807
832
837
790
814
828
774
787
799
744
761
780
771
752
805
834
816
840
867
844
812
862
877
818
848
845
803
813
826
789
777
815
787
742
760
773
762
752
760
736
764
769
738
766
768
746
781
807
812
778
802
826
829
783
830
844
791
855
859
799
846
852
789
796
813
795
758
789
806
743
720
741
751
719
756
799
805
802
827
832
785
812
819
755
762
781
805
762
818
844
861
803
846
849
803
813
832
816
758
779
791
766
810
803
775
756
797
801
746
764
779
830
775
791
829
781
814
844
807
804
840
863
809
840
846
800
760
779
801
750
785
786
746
783
764
742
781
803
763
799
824
774
783
809
822
754
793
814
789
772
799
796
727
744
758
738
758
766
758
791
832
871
808
864
875
822
804
821
832
771
807
824
852
785
808
829
783
799
832
820
775
809
828
791
797
814
831
783
777
779
741
754
748
724
756
760
734
754
789
822
758
801
820
793
760
793
807
756
771
773
743
754
771
781
740
772
773
760
733
771
815
763
776
810
820
782
822
838
756
801
