# Supplementary material for: Yoga in school sports improves functioning of autonomic nervous system in young adults: A non-randomized controlled pilot study
Source: PLoS One. 2020 Apr 13;15(4):e0231299. doi: 10.1371/journal.pone.0231299 (PMC7153865; doi:10.1371/journal.pone.0231299)
Supplement: S1 Raw data — (ZIP) [file pone.0231299.s003.zip › N1_ID 30.txt]

969
1028
943
900
971
961
879
949
891
855
906
957
885
871
969
971
896
926
906
869
864
953
871
814
858
926
812
861
952
1033
885
941
1016
923
924
1028
966
905
1008
988
885
912
998
892
961
949
926
875
901
918
873
871
879
841
836
957
954
861
949
1004
885
898
1026
951
900
979
933
850
1006
955
869
867
971
928
865
926
935
885
877
933
848
863
875
846
828
869
944
922
851
938
1007
913
962
959
946
900
1039
961
846
931
954
904
912
877
859
875
928
900
901
992
924
879
902
883
896
899
939
885
836
920
848
845
903
998
918
898
1047
953
893
978
990
856
891
1009
883
848
912
904
863
897
947
865
914
971
904
901
957
922
918
1000
937
946
972
955
879
940
964
907
896
920
936
840
832
906
881
849
848
955
867
863
971
940
902
932
1041
918
935
963
908
922
1002
957
996
906
844
928
918
883
929
993
933
863
944
961
904
902
934
867
977
961
929
895
967
916
843
911
949
877
867
951
1000
901
943
943
908
834
862
859
860
931
947
872
855
941
977
830
887
976
905
843
930
969
877
929
969
934
863
947
918
836
850
910
877
855
959
934
906
944
931
912
832
998
913
853
928
988
889
859
924
861
864
863
924
888
852
947
959
903
990
1023
897
898
981
865
861
887
892
842
875
1037
936
863
947
969
930
918
965
957
843
932
947
889
904
971
920
834
902
975
918
863
957
879
859
918
952
847
889
973
941
961
955
934
865
967
941
834
861
967
963
910
990
987
867
893
970
905
894
947
926
883
982
920
860
951
961
865
871
941
993
869
992
951
871
844
934
929
854
926
970
881
901
1000
1005
922
944
910
820
858
992
914
974
1006
936
883
974
947
911
980
949
873
873
954
921
852
896
950
916
965
960
944
853
961
877
903
900
912
871
875
918
932
890
979
973
906
949
971
875
986
1004
912
932
980
959
885
1002
951
881
887
980
901
869
925
940
896
918
1000
932
844
912
881
838
972
1012
869
928
955
898
934
1004
887
902
1053
929
854
930
863
894
895
961
887
914
957
929
885
992
920
836
865
948
834
875
929
934
848
906
1051
894
873
949
860
849
903
879
832
834
986
1043
916
932
1009
922
916
971
924
871
953
920
889
968
961
879
875
975
916
859
961
981
892
893
986
932
953
1057
976
859
1010
961
844
853
883
912
817
828
918
892
858
972
936
893
1031
1039
898
963
1004
904
891
947
862
859
959
922
838
894
975
949
940
972
989
869
884
916
848
942
988
900
922
934
888
875
932
904
866
931
949
930
904
944
873
832
855
928
855
907
914
894
834
914
989
945
1004
1002
967
1021
1043
945
1024
1023
912
934
959
930
875
949
1012
902
1002
976
903
953
973
902
851
893
951
906
893
910
936
861
943
954
880
832
944
965
898
881
955
897
867
980
897
877
996
931
873
1016
953
861
895
951
850
883
959
949
855
953
985
912
840
924
876
885
1000
967
879
951
967
920
992
996
865
950
941
875
818
875
881
875
809
902
895
859
967
1002
890
860
949
955
838
895
925
910
860
976
967
885
973
986
934
1000
970
908
913
988
943
863
952
916
867
865
910
883
856
894
924
896
875
973
914
848
933
940
929
926
992
883
897
924
871
881
978
955
887
926
941
902
842
957
904
819
904
918
891
881
949
930
884
924
1010
971
925
1024
978
889
965
873
857
920
987
888
901
880
907
845
846
899
888
887
965
996
912
1014
1019
903
894
922
887
832
925
940
859
887
955
934
918
957
924
859
877
974
875
844
934
896
834
891
930
877
908
972
907
890
991
998
906
863
897
935
875
908
942
875
845
909
906
896
914
957
901
857
949
952
873
939
977
937
926
965
928
857
959
986
924
910
957
920
871
901
869
838
857
1057
982
893
939
953
870
962
1002
893
957
1029
944
902
959
920
885
888
944
869
941
998
928
973
1058
936
904
908
914
877
950
888
875
922
936
826
871
949
867
948
980
918
938
986
926
843
932
945
916
854
939
1000
934
924
933
930
916
967
898
846
900
942
849
870
968
928
855
981
949
848
904
955
901
865
908
922
914
955
981
923
895
988
951
862
898
908
840
858
890
846
859
992
946
836
951
916
850
941
980
940
887
992
892
856
939
969
865
918
940
877
879
1023
961
892
936
1004
894
872
916
955
851
920
953
891
879
912
930
923
926
953
920
885
908
887
822
877
957
856
843
975
937
893
949
987
980
895
947
951
879
922
976
918
887
899
835
870
918
919
901
1029
990
893
967
998
930
865
1002
916
855
863
874
849
867
951
915
839
989
972
907
959
1044
958
908
908
943
910
897
922
898
834
893
888
836
866
923
877
860
980
1030
933
983
980
897
902
959
986
885
941
1000
897
924
1015
916
920
1002
928
951
984
940
887
916
1031
990
902
938
889
851
905
943
877
943
983
892
883
1004
963
902
953
971
881
945
988
889
900
983
959
857
854
912
861
836
965
984
944
888
915
937
883
965
982
875
918
918
871
873
992
955
862
896
944
847
848
943
967
863
979
1017
956
894
973
959
896
871
907
892
822
864
996
851
846
922
947
846
978
922
864
984
978
950
964
1000
959
932
973
992
904
922
981
935
887
932
960
862
918
910
857
891
957
914
914
996
946
869
982
959
902
914
969
899
838
908
886
825
865
949
891
863
975
939
895
947
992
975
886
907
935
889
859
926
943
889
938
998
966
881
860
865
842
939
951
909
945
971
900
820
926
924
865
848
1009
952
882
950
1015
940
959
996
951
885
1006
1009
889
906
975
930
922
994
935
885
990
955
877
940
927
866
890
922
934
888
955
948
898
852
1037
930
873
955
968
946
916
1010
929
875
949
918
897
877
1015
950
914
978
920
871
1026
972
869
920
930
914
904
983
916
904
971
932
853
932
965
951
906
990
1012
933
918
959
903
842
867
896
869
873
983
965
865
939
1034
929
967
1020
947
974
977
922
889
927
983
920
882
950
918
877
953
959
873
918
984
906
871
930
922
840
906
936
914
853
889
910
879
934
1000
945
891
949
929
838
895
914
889
836
910
966
889
961
