# Supplementary material for: Yoga in school sports improves functioning of autonomic nervous system in young adults: A non-randomized controlled pilot study
Source: PLoS One. 2020 Apr 13;15(4):e0231299. doi: 10.1371/journal.pone.0231299 (PMC7153865; doi:10.1371/journal.pone.0231299)
Supplement: S1 Raw data — (ZIP) [file pone.0231299.s003.zip › N1_ID 31.txt]

934
932
902
883
914
904
885
865
893
910
889
886
928
945
899
941
942
951
888
905
908
902
881
904
907
910
865
885
902
906
879
901
902
904
866
861
879
922
867
853
877
905
896
867
897
931
954
882
924
944
955
892
891
910
922
889
908
929
938
881
910
900
916
873
887
918
920
879
892
905
869
850
871
898
883
910
895
890
871
916
889
908
860
875
892
906
885
869
885
898
879
881
908
905
869
889
898
904
858
877
884
893
861
873
887
891
861
871
873
867
885
906
893
887
898
916
902
877
901
914
894
879
901
892
873
889
906
905
880
881
910
930
897
896
918
922
869
877
875
873
834
852
877
888
864
904
916
914
889
904
933
911
873
882
891
891
873
908
912
879
908
918
932
894
920
938
898
893
914
922
886
905
894
897
871
898
910
909
890
920
916
901
892
889
910
887
904
934
929
885
906
916
928
898
924
928
916
889
881
894
912
889
912
951
973
914
930
929
922
897
927
936
910
914
928
930
892
906
914
885
862
869
884
862
842
865
898
897
892
914
918
887
873
895
890
864
882
891
893
863
877
887
878
862
881
882
868
879
904
928
896
924
922
926
884
905
916
904
885
888
887
869
881
898
903
859
863
872
882
866
873
904
955
904
930
947
930
898
924
930
902
907
931
936
894
912
932
889
888
912
889
861
874
898
875
893
929
928
900
887
924
941
903
937
940
943
898
920
934
918
918
941
932
894
922
928
916
902
924
957
887
869
897
910
890
912
926
932
898
910
924
907
937
936
916
910
933
934
877
898
924
912
883
875
902
887
856
886
926
924
906
944
925
889
865
883
885
861
854
879
921
893
893
925
950
888
893
926
943
906
932
951
940
923
953
959
928
922
926
922
890
914
932
908
905
933
932
904
932
924
939
912
943
950
920
937
947
913
906
931
934
900
912
915
914
888
908
913
904
871
879
875
863
883
902
887
875
898
905
883
886
909
892
859
891
922
914
938
945
920
900
930
939
891
900
920
914
881
908
924
904
879
911
943
906
906
913
882
887
900
895
908
908
897
898
926
908
871
897
900
877
893
922
925
877
891
904
899
877
914
926
908
894
914
899
877
885
898
896
870
882
911
908
890
903
924
925
897
863
871
875
862
878
922
934
894
922
934
918
914
941
934
898
903
927
934
897
916
943
935
903
916
935
907
880
913
923
909
892
918
883
863
858
888
926
916
910
910
909
890
912
928
961
906
951
959
961
911
923
924
912
893
943
949
909
920
918
916
875
894
918
914
871
885
900
905
871
873
894
899
881
898
920
918
898
924
938
898
920
936
912
873
873
889
894
861
881
918
910
881
910
905
875
886
893
883
888
920
938
910
920
936
921
885
912
928
906
879
899
910
892
912
911
906
900
930
928
902
916
928
920
869
890
909
910
943
955
930
932
941
920
920
957
955
920
922
931
901
885
902
906
879
887
906
891
879
904
904
902
862
871
887
880
905
916
922
875
880
893
899
882
885
912
908
881
897
929
930
883
879
881
863
846
855
863
860
873
904
902
905
904
904
881
912
920
889
877
896
887
875
904
914
891
893
910
928
914
935
949
920
920
944
943
902
934
957
947
934
957
957
924
925
948
918
910
926
914
898
916
924
883
898
914
912
875
909
912
883
896
912
895
873
902
924
883
902
916
865
846
834
836
832
836
849
860
902
930
908
891
931
950
921
938
947
914
895
898
893
875
910
924
937
895
922
925
926
885
900
913
902
877
898
901
890
891
887
880
854
883
914
916
892
918
930
910
883
881
873
873
916
949
922
932
949
926
955
959
918
922
945
930
888
909
937
930
886
899
902
887
881
881
890
868
910
937
922
916
936
914
900
934
906
922
939
918
912
942
931
918
893
871
904
936
935
944
968
961
918
932
928
906
924
939
934
889
912
920
892
879
906
928
877
885
896
922
885
908
930
892
895
908
922
922
920
916
892
877
897
926
908
900
926
912
877
951
899
892
865
885
908
914
924
950
945
922
959
963
931
905
900
902
883
904
920
909
894
898
915
902
877
887
886
887
900
930
904
901
927
940
896
907
910
912
894
903
910
885
871
896
903
882
903
912
902
914
930
904
910
915
914
892
922
930
894
910
932
922
904
914
918
889
875
904
916
918
893
912
934
902
896
910
915
877
886
893
877
879
904
908
889
910
924
904
914
942
914
875
896
914
908
909
925
891
904
905
879
886
893
900
887
918
922
912
945
918
902
911
945
941
924
940
929
905
910
929
913
896
920
916
883
887
882
860
890
905
918
882
899
914
891
902
916
916
906
908
920
877
865
885
905
910
912
920
892
916
922
918
875
891
890
883
903
916
894
922
932
929
914
930
940
910
961
939
899
919
942
924
904
939
942
892
895
916
896
860
869
879
853
860
863
883
877
881
896
897
906
918
887
873
898
924
922
904
914
934
912
922
939
942
892
920
906
905
910
927
907
890
901
904
898
928
940
902
918
949
910
891
912
881
871
898
913
892
945
958
951
929
946
972
916
911
917
913
902
926
924
898
914
930
902
899
910
920
894
899
929
907
908
894
895
857
889
906
881
900
907
910
888
903
902
883
861
879
887
891
929
947
911
920
937
926
887
878
926
963
938
931
969
969
935
948
951
910
920
945
945
924
928
947
908
901
910
887
881
898
891
894
957
973
945
975
1000
943
928
951
928
890
915
925
944
902
891
900
908
887
904
924
900
887
906
928
914
914
916
905
904
947
949
895
902
916
936
908
934
959
1000
931
959
946
951
902
934
949
916
904
930
908
932
933
897
904
912
883
879
892
891
893
906
902
887
918
916
902
907
912
888
903
912
910
867
875
881
875
891
902
898
893
930
939
912
918
942
939
910
949
948
918
918
927
901
900
924
930
900
930
953
933
883
887
910
883
871
893
877
877
888
922
885
914
930
964
913
918
912
914
886
916
936
916
908
926
937
872
886
909
927
893
896
907
894
875
893
918
920
916
937
938
900
934
943
930
896
922
953
900
932
959
947
897
900
918
944
894
906
