# Supplementary material for: Yoga in school sports improves functioning of autonomic nervous system in young adults: A non-randomized controlled pilot study
Source: PLoS One. 2020 Apr 13;15(4):e0231299. doi: 10.1371/journal.pone.0231299 (PMC7153865; doi:10.1371/journal.pone.0231299)
Supplement: S1 Raw data — (ZIP) [file pone.0231299.s003.zip › N1_ID 32.txt]

1186
1279
1246
1125
1223
1213
1193
1075
1162
1156
1107
1114
1166
1119
1054
1129
1159
1097
1041
1180
1168
1086
1082
1193
1112
1046
1106
1160
1084
1076
1174
1137
1033
1070
1090
1025
1125
1120
1056
1055
1090
1027
1100
1140
1116
1009
1024
1049
1029
1088
1195
1018
1027
1172
1152
1053
1119
1108
1009
1004
1135
1078
1041
1147
1111
1062
1110
1127
1088
1015
1102
1101
1047
1100
1103
1084
1008
1131
1108
1009
996
1102
1092
1015
1162
1161
1054
1096
1119
1047
986
1036
1134
1067
1076
1187
1100
1031
1117
1123
1051
1096
1121
1035
973
1064
1092
1076
1094
1053
976
1014
1201
1063
1148
1174
1094
1074
1129
1058
989
1099
1096
1004
1074
1109
1022
1086
1090
1004
1039
1072
1039
984
1086
1121
1065
1082
1103
1084
1018
1104
1103
1049
1101
1123
1084
1084
1165
1125
1048
1119
1182
1119
1065
1131
1130
1075
1111
1102
1087
969
1098
1113
1018
1119
1140
1059
1068
1108
1027
990
1102
1076
1010
1027
1080
1057
994
1117
1051
1018
947
1090
1111
1065
1144
1070
1077
1017
1188
1117
1035
1143
1142
1043
1082
1143
1076
1016
1070
1086
1013
1065
1115
1088
980
1024
1088
1035
1074
1125
1074
1159
1080
1031
1084
1117
1076
996
1108
1094
1035
1088
1084
1039
980
1088
1102
1046
1053
1020
988
928
912
1222
1204
1046
1174
1135
1022
1029
1135
1084
1136
1118
1015
1094
1135
1056
1114
1168
1068
1049
1121
1084
967
959
1132
1104
1006
1119
1170
1055
1082
1148
1074
1084
1129
1109
1043
1147
1086
1010
1027
1148
1133
1030
1039
1105
1033
991
1078
1103
1010
1096
1084
1027
1049
1070
1022
1015
1098
1105
953
1010
1147
1088
1035
1074
1088
1047
967
1066
1025
926
1035
1155
1084
1017
1164
1135
1080
1176
1113
1037
1067
1115
1076
1033
1115
1123
1040
1060
1131
1121
1041
1123
1098
1054
1104
1098
1029
1033
1121
1061
1076
1051
1043
966
1026
1148
1139
1053
1168
1187
1080
1090
1129
1096
1045
1170
1148
1078
1141
1191
1111
1028
1133
1140
1055
1092
1135
1078
1009
1034
1039
945
873
1131
1098
1021
1133
1139
1023
990
1104
1050
958
1048
1143
1060
1086
1161
1074
1072
1121
1110
1009
1080
1078
1026
1025
1061
1068
1016
1096
1001
1022
1076
1100
1101
994
1082
1024
1016
1056
1096
1084
1082
1154
1074
989
1090
1066
1010
1056
1112
1050
1067
1133
1076
1002
1142
1102
1031
1076
1098
1084
1020
1115
1133
1043
1105
1146
1071
1088
1142
1100
1023
1110
1101
949
905
1029
1035
998
1061
1154
1080
1131
1127
1059
1074
1103
1057
1029
1133
1059
1000
1123
1129
1064
1119
1162
1088
1002
1092
1113
1039
1080
1096
1010
935
1075
1086
1013
1102
1144
1063
1041
1146
1077
1013
1094
1094
1017
1106
1103
1030
1099
1119
1053
947
1061
1144
998
1018
1160
1076
1010
1131
1047
955
961
1133
1043
988
1090
1164
1101
1057
1176
1133
1052
1080
1176
1112
1068
1121
1086
1043
1064
1129
1071
1021
1084
1111
1063
1082
1096
1060
1006
1098
1105
1049
1184
1226
1100
1158
1152
1074
1137
1112
1035
1121
1101
1049
1070
1108
1041
1156
1125
1053
1111
1082
998
1065
1101
1082
1014
1143
1134
1061
1107
1114
1029
980
1088
1061
1051
1177
1143
1047
1088
1086
1045
1080
1132
1055
1121
1127
1063
1004
1109
1094
1015
1082
1106
1051
998
1119
1113
1059
1015
1071
1023
957
1061
1164
1080
1195
1166
1063
1121
1129
1058
1108
1101
1031
1096
1147
1087
1043
1090
1117
1040
1048
1096
1096
1039
1088
1051
988
1096
1128
1090
1086
1117
1098
1016
1127
1136
1077
1068
1131
1076
1006
1109
1108
1046
1041
1086
1036
1052
1123
1043
1098
1148
1069
1078
1072
1018
1076
1139
1093
1014
1084
1045
1014
1066
1125
1082
1014
1117
1119
1006
1029
1086
1020
1011
1102
1072
1110
1109
1012
1054
1133
1102
1019
1115
1118
988
973
1113
1107
1035
1163
1144
1068
1100
1137
1060
1133
1158
1069
1054
1120
1072
996
1058
1129
1051
1096
1133
1088
1023
1092
1078
1047
1043
1133
1101
1012
1131
1142
1082
1139
1123
1088
1039
1131
1133
1041
1095
1110
1053
1101
1152
1110
1025
1129
1086
1051
1017
1065
988
1092
1184
1109
1299
1220
1051
1166
1170
1074
1096
1106
1066
961
1099
1098
1057
1094
1119
1074
1010
1121
1099
1055
1096
1121
1033
1061
1168
1119
1049
1119
1090
1019
1074
1055
1031
1037
1141
1055
1035
1166
1109
1082
1129
1086
1070
1137
1119
1033
1082
1141
1070
998
1151
1127
1037
1082
1127
1043
1056
1112
1012
1064
1074
1088
1049
1174
1064
1049
1119
1184
1170
1146
1207
1094
1023
1096
1100
998
1105
1053
1053
986
1170
1084
1010
1134
1135
1076
1098
1133
1101
1028
1097
1090
1069
1129
1132
1090
994
1076
1098
1100
1138
1211
1108
1066
1149
1086
1005
1014
1108
1048
1063
1127
1117
1047
1139
1148
1086
1084
1109
1078
1063
1166
1133
1027
1100
1127
1037
1086
1160
1105
1045
1129
1123
1035
1073
1113
1062
1125
1155
1062
1002
1139
1072
1055
1095
1143
1086
1100
1117
1062
1094
1098
1049
1087
1137
1024
1095
1035
1008
1033
1077
1037
1133
1136
1063
1111
1127
1113
1049
1147
1148
1039
1035
1123
1123
1045
1092
1086
1029
1065
1097
1016
1106
1126
1026
1051
1082
1049
970
1149
1119
1060
1075
1140
1129
1049
1154
1137
1051
1072
1059
1105
1014
1097
1104
1016
1027
1119
1068
1039
1151
1144
1051
1094
1074
1059
1080
1094
1060
1102
1132
1061
1086
1141
1101
1033
1121
1157
1043
1054
1080
995
972
1076
1100
1021
1098
1070
993
1068
1150
1049
1031
1196
1099
1100
1172
1129
1043
1084
1093
1077
1025
1107
1112
1011
1069
1097
1084
1010
1141
1115
1022
1066
1092
1092
984
1070
1145
1066
1155
1054
1022
1066
1141
1062
1057
1172
1181
1118
1117
1201
1137
1074
1121
1107
1037
1061
1080
967
1021
1135
1135
1051
1080
1123
1066
1020
1125
1127
1049
1041
1095
1108
1009
1102
1119
1074
1094
1164
1043
977
1035
1101
1071
1117
1096
1088
1154
1197
1088
1111
1139
1012
1021
1080
1076
1047
1084
1155
1027
1078
1127
1059
1142
1154
1067
1090
1117
1060
995
1070
1094
1039
1013
1082
1102
1059
1158
1127
1011
1041
1098
1020
994
1101
1088
1074
1176
1157
1095
1151
1140
1059
1053
1144
1080
1045
1111
