# Supplementary material for: Yoga in school sports improves functioning of autonomic nervous system in young adults: A non-randomized controlled pilot study
Source: PLoS One. 2020 Apr 13;15(4):e0231299. doi: 10.1371/journal.pone.0231299 (PMC7153865; doi:10.1371/journal.pone.0231299)
Supplement: S1 Raw data — (ZIP) [file pone.0231299.s003.zip › N1_ID 33.txt]

1035
943
1047
1137
1047
964
1051
1110
1021
961
1086
1096
992
1041
1062
971
969
1043
1041
926
1076
1101
979
992
1064
975
932
1123
1074
1008
1064
1074
961
1059
1090
1021
1063
1107
1016
1006
1080
1027
965
1062
1077
1041
1037
1045
1031
1039
1107
1084
1032
1107
1111
987
1082
1086
965
1019
1088
1002
963
1094
1066
971
1027
1020
970
946
1052
1020
926
1046
1061
1002
1041
1084
1035
1102
1152
1066
1004
1094
1047
945
1145
1174
1039
1049
1183
1098
1021
1039
1084
1032
1015
1028
980
965
1131
1078
963
1090
1074
1000
1070
1068
932
1043
1092
1004
1043
1133
1044
1049
1102
1010
1088
1076
1006
1150
1115
1045
1027
1094
998
1022
1064
1002
1008
1045
1017
938
1084
1004
963
1074
1062
975
994
1088
1080
1002
1022
1070
1004
1021
1045
1033
995
1093
1047
953
1065
1121
1015
1063
1088
1035
1020
1123
1111
984
1073
1093
971
1047
1189
1063
1086
1164
1107
1121
1131
1039
1063
1113
1024
1011
1069
959
1052
1104
974
1077
1156
1014
1056
1070
1020
1043
1037
1012
980
1127
1035
948
1052
1096
988
1137
1106
996
1088
1168
1035
1033
1055
984
1051
1086
1006
1029
1119
998
1088
1098
1007
1002
1131
1074
989
1066
1086
980
1083
1113
1031
1092
1113
1018
1039
1066
1016
986
1104
1045
947
1058
1041
1016
969
1084
1068
1016
1088
1039
990
1107
1047
1016
1105
1094
965
1002
1119
1066
993
1119
1125
1013
1061
1080
1051
1010
1144
1037
977
1053
1099
1004
1076
1098
1023
1016
1086
1076
984
1040
1050
969
1057
1115
1033
1121
1127
1051
1182
1095
994
1077
1111
984
1102
1213
1068
1084
1160
1157
1029
1117
1102
1058
1039
1158
1061
1072
1114
1070
984
1100
1084
1035
1080
1051
1017
1053
1051
998
1070
1147
1031
1082
1059
1017
1022
1066
1002
1094
1094
994
1070
1047
986
1065
1007
993
988
1068
971
1043
1135
1080
1043
1066
1053
1059
1082
1007
1078
1096
1049
1014
1154
1111
989
1023
1045
1041
1137
1211
1074
1033
1186
1029
1142
1153
1068
1092
1168
1057
1132
1170
1026
1074
1158
1080
1088
1088
1018
1023
1207
1014
1070
1078
1012
1180
1142
1037
1162
1086
1014
1115
1127
1043
1096
1119
1031
1072
1137
1112
1107
1209
1008
1031
1131
1045
1179
1180
1076
1160
1159
1021
1041
1067
990
1164
1092
1031
1109
1194
1039
1154
1139
1058
1039
1131
1030
1074
1092
1046
1159
1103
1031
1102
1103
1053
1043
1133
1059
1023
1080
1051
978
1098
1078
1004
1041
1107
1145
1006
1084
1076
969
1076
1170
992
1066
1079
978
1133
1164
1002
1109
1145
1031
1057
1127
1011
1024
1166
1189
1026
965
970
1006
1270
1109
1178
1219
1093
1080
1131
1014
1031
1117
1090
1106
1129
1097
1141
1092
1054
1110
1070
1082
1168
1078
986
1047
1075
1054
1026
1134
1067
1035
1117
1068
977
1033
1059
976
961
1082
1059
963
1115
1084
1008
1090
1109
1045
1076
1209
1121
1049
1068
1032
963
1205
1097
1116
1234
1076
1049
1131
1056
1106
1127
1041
1166
1119
1068
1161
1130
1061
1119
1135
992
1029
1075
1039
937
1110
1078
998
1078
1123
988
998
1067
1017
1043
1149
1029
1115
1119
1041
1053
1135
1090
1125
1166
1052
1137
1139
1035
1066
1166
1084
1053
1125
1219
998
1097
1125
1028
1123
1182
1164
1121
1197
1100
1037
1138
1114
1037
1148
1139
1055
1119
1181
1028
1052
1106
984
1053
1154
1098
1133
1146
1035
1080
1123
1032
957
1117
1082
941
1098
1117
1020
1115
1092
1029
1039
1154
948
1043
1039
937
1252
1156
1071
1150
1143
1060
1162
1092
1028
1156
1129
1033
1146
1100
1020
1050
1106
1011
1084
1124
1029
1029
1098
1017
926
973
1111
1070
1053
1215
1102
1082
1023
994
1115
1174
1082
1170
1141
1062
1159
1154
1076
1078
1141
1031
1113
1139
1016
1003
1096
1113
1034
1158
1137
1027
1060
1149
1010
1070
1107
1032
1095
1090
1016
1023
1106
1113
984
1080
1143
986
924
1069
1035
1013
1159
1095
1014
1135
1123
1053
1060
1090
1033
1070
1164
1038
996
1093
1116
1019
1108
1103
1082
1112
1128
1127
1221
1201
1168
1123
1016
1142
1110
1080
1096
1195
1217
1025
1109
1124
1080
1189
1182
1019
1170
1072
987
1072
1025
961
1102
1025
1006
1170
1068
985
1150
1110
988
1096
1068
1072
1096
1031
1098
1181
1067
1047
1199
1062
1049
1061
990
910
1057
1101
1032
1183
1198
1066
1117
1016
1092
1136
1047
1131
1115
1031
1122
1150
1061
1203
1125
994
1047
1246
1029
1053
1115
1047
1113
1131
1078
1016
1084
1051
998
1107
1092
1023
1139
1066
1034
1128
1084
1000
1112
1142
1078
1065
1195
1043
1045
1100
1047
943
1039
1115
1049
1135
1096
1068
1078
1127
1014
1074
1140
1016
1012
1125
1070
955
1117
1129
1035
1137
1104
1029
1041
1086
1055
1029
1107
1077
1000
1128
1106
1029
1084
1061
959
1052
1098
990
1088
1125
1002
1024
1097
1092
986
1073
1070
963
1092
1105
1037
1078
1131
1035
1121
1118
1031
1057
1199
1135
1037
1179
1071
1076
1127
1078
1049
1136
1161
1070
1154
1088
1033
1149
1222
1049
961
987
1056
1090
953
1281
1166
1071
1125
1146
1061
1086
1131
1039
1002
1257
1075
980
1064
1133
1002
1039
1196
1074
1084
1181
1118
1033
1070
1063
951
1045
1111
969
1133
1099
1043
1022
1146
1051
1020
1117
1033
1060
1096
1020
1039
1228
1055
1100
1179
1114
1013
1074
1172
1135
1027
1209
1209
1077
1162
1142
1051
1121
1125
1018
1125
1101
1004
1033
1073
961
1050
1084
1061
1019
1067
1056
987
1137
1177
1024
1101
1127
1033
1149
1150
1072
1051
1153
1046
985
1078
1105
1043
1120
1168
1029
1189
1106
1000
1062
1063
931
1121
1116
1002
1265
1159
1007
1229
1105
1043
1168
1166
1024
1154
1154
1057
1146
1174
1039
1153
1160
1078
1123
1109
987
1099
1061
1041
1133
1041
1195
1139
1047
1179
1145
1105
1155
1031
1101
1145
1037
1064
1145
1055
1066
1133
1092
1076
1115
1049
1023
1082
1065
1103
1129
975
1017
1116
1037
963
1099
1074
997
1070
1080
988
996
1065
1031
1010
1144
1176
998
1088
1252
994
1131
1164
1035
1188
1166
1082
1166
1140
1055
1045
1150
1108
1029
1172
1154
989
1048
1098
1018
1066
1141
1045
1088
1144
1059
1134
1125
1020
1088
1080
1008
1113
1109
1036
