# Supplementary material for: Yoga in school sports improves functioning of autonomic nervous system in young adults: A non-randomized controlled pilot study
Source: PLoS One. 2020 Apr 13;15(4):e0231299. doi: 10.1371/journal.pone.0231299 (PMC7153865; doi:10.1371/journal.pone.0231299)
Supplement: S1 Raw data — (ZIP) [file pone.0231299.s003.zip › N1_ID 35.txt]

797
832
857
815
800
825
828
789
802
844
848
789
795
824
844
793
812
854
867
863
830
848
840
797
814
844
851
790
820
824
816
760
768
806
854
857
805
834
863
879
819
802
871
862
810
766
785
836
857
791
809
822
848
801
793
857
895
859
811
847
869
801
819
828
812
764
793
820
844
808
817
830
838
805
804
821
802
776
789
832
890
830
780
814
840
832
797
809
822
824
793
814
834
840
797
826
840
830
789
803
838
812
774
808
827
824
775
799
844
906
799
791
820
824
788
806
830
848
809
851
865
891
818
838
848
871
797
781
818
831
794
807
818
862
818
828
848
803
761
795
844
865
809
865
875
824
838
842
813
771
785
826
842
795
793
830
854
800
825
837
819
789
820
856
834
783
812
829
791
773
781
822
774
777
793
803
781
822
836
836
778
785
812
834
813
822
858
845
789
801
816
791
776
803
796
795
844
848
810
848
871
869
817
826
847
856
801
802
813
818
766
797
830
850
792
799
850
814
776
746
765
809
861
819
849
895
875
810
836
834
780
793
812
828
785
819
857
854
816
846
873
855
813
826
855
850
801
801
841
874
814
824
817
783
758
793
798
791
821
859
873
797
836
867
844
820
860
908
838
853
893
877
832
849
834
793
784
810
836
816
840
858
892
838
844
863
817
798
832
844
809
803
804
828
793
758
815
888
887
809
828
843
877
834
836
854
851
801
791
826
856
816
830
844
859
825
816
824
828
772
769
793
844
799
777
821
849
821
761
821
806
815
797
818
848
835
819
849
829
800
840
887
865
789
815
841
825
785
824
850
802
817
844
849
799
816
844
848
822
840
842
816
820
840
825
789
814
850
797
744
777
789
793
762
802
821
803
773
814
813
799
785
808
807
777
790
822
834
842
785
812
850
873
830
842
847
860
816
824
819
814
778
791
800
809
783
785
809
853
799
797
819
822
793
816
893
875
801
798
807
809
798
844
891
886
827
851
877
903
824
824
818
803
785
801
830
854
810
785
826
831
773
779
815
822
775
789
817
853
813
832
832
832
793
830
840
793
765
780
783
797
765
776
795
775
785
858
881
851
805
828
848
818
809
820
818
797
793
799
826
799
791
820
813
799
810
844
822
783
787
809
830
795
846
881
867
806
809
820
770
765
842
858
789
812
821
836
785
800
813
830
801
777
836
895
834
793
816
824
783
805
842
865
811
816
873
871
813
842
861
846
794
811
830
791
781
823
824
803
845
866
839
789
819
838
830
828
857
866
804
830
860
871
828
810
825
787
769
778
781
807
796
827
826
816
807
830
840
789
777
781
817
779
779
821
843
872
800
821
812
807
769
784
837
856
820
840
855
823
767
830
807
803
750
777
844
848
816
859
860
853
813
863
891
839
821
838
820
771
784
798
805
789
830
869
846
824
866
851
815
769
783
817
822
791
854
900
885
824
828
834
775
790
820
857
824
831
853
869
822
838
868
855
801
816
830
819
765
797
828
819
795
802
803
822
797
820
813
824
807
789
816
809
773
807
832
836
785
813
806
803
781
803
812
852
793
818
834
809
793
830
818
799
842
889
836
796
803
824
830
782
789
814
780
759
782
812
814
792
814
875
889
843
801
842
842
793
775
795
809
798
872
880
840
789
825
871
855
813
839
852
813
794
838
858
838
798
823
812
844
789
797
824
828
799
836
881
891
882
901
875
799
832
826
828
791
793
810
784
754
794
842
854
818
875
875
799
799
824
852
808
815
832
826
795
769
793
803
781
834
852
877
826
828
826
828
782
810
840
805
759
791
821
828
779
813
800
778
756
781
801
797
773
785
824
807
773
791
829
785
795
814
824
791
805
820
821
783
797
810
836
774
795
804
805
762
791
800
829
796
821
828
826
772
791
820
789
809
865
863
813
835
844
813
765
801
842
830
811
837
850
797
805
820
822
797
813
818
816
778
797
806
815
789
795
797
794
774
775
821
839
786
777
785
754
766
822
832
799
799
808
787
778
781
803
796
834
868
853
819
851
834
826
778
791
824
846
789
802
826
815
795
834
844
824
781
813
814
816
774
787
828
830
778
810
815
826
793
838
849
828
813
812
819
802
797
840
809
793
820
840
832
797
851
858
818
787
826
854
838
861
856
806
799
811
826
791
787
836
853
817
795
810
813
791
851
842
793
764
783
808
790
800
858
885
826
836
804
805
770
777
793
799
787
865
848
799
826
830
824
795
820
811
793
810
823
794
786
836
861
822
813
826
826
805
800
805
826
789
772
787
812
795
766
791
809
800
780
793
814
787
799
815
830
795
812
826
791
768
785
793
773
774
808
829
791
812
820
832
801
793
826
836
799
822
846
832
791
818
823
810
776
773
781
766
764
804
789
786
787
802
830
790
789
808
824
787
793
844
826
801
779
819
873
822
817
841
899
879
863
867
852
791
801
798
836
791
823
859
828
772
812
803
801
837
846
824
838
867
815
793
822
832
783
797
832
836
809
793
795
797
779
797
814
819
765
785
795
803
771
778
812
834
787
789
803
836
781
768
791
807
765
787
801
805
758
769
803
824
805
781
815
834
808
809
824
846
796
803
815
808
766
773
809
840
787
760
773
795
813
777
840
922
882
821
824
824
807
769
795
821
828
779
756
767
832
893
820
879
912
957
842
861
901
844
830
861
813
841
879
924
850
867
863
832
801
836
855
827
845
864
814
848
857
818
827
839
809
775
801
821
820
789
814
832
811
762
781
803
818
764
769
799
828
787
801
867
895
799
789
800
784
754
798
838
809
826
834
869
815
863
853
795
756
772
797
814
785
818
840
815
787
830
830
811
845
891
851
801
817
800
797
768
828
807
812
770
787
836
881
808
854
871
818
834
848
853
791
819
826
799
826
846
847
803
842
849
819
785
789
797
789
810
831
834
789
802
838
805
808
842
844
805
824
797
777
746
780
828
849
807
842
840
777
752
767
795
793
817
855
834
779
825
828
787
773
801
815
775
805
812
834
817
841
848
828
789
801
812
758
764
811
834
804
815
814
803
769
797
811
795
759
809
815
794
778
808
873
821
816
836
811
798
832
868
824
795
822
858
837
786
820
808
791
827
830
773
815
824
822
838
775
776
804
782
879
906
887
859
893
906
824
838
830
797
822
836
889
799
800
856
853
809
824
852
830
820
854
853
815
877
867
797
767
787
805
775
752
817
869
849
860
867
809
822
828
820
784
826
826
779
778
800
832
825
800
850
853
803
836
834
815
767
781
819
840
818
852
839
791
795
813
834
804
764
783
801
811
787
799
830
830
783
803
826
803
767
811
824
820
795
817
863
836
777
803
820
795
789
820
842
811
793
842
796
793
827
834
800
