# Supplementary material for: Yoga in school sports improves functioning of autonomic nervous system in young adults: A non-randomized controlled pilot study
Source: PLoS One. 2020 Apr 13;15(4):e0231299. doi: 10.1371/journal.pone.0231299 (PMC7153865; doi:10.1371/journal.pone.0231299)
Supplement: S1 Raw data — (ZIP) [file pone.0231299.s003.zip › N1_ID 36.txt]

1219
1207
1244
1252
1219
1242
1238
1198
1355
1319
1226
1371
1348
1277
1313
1293
1255
1301
1313
1209
1336
1334
1273
1324
1297
1303
1348
1255
1303
1301
1219
1259
1299
1303
1414
1389
1322
1391
1373
1381
1404
1340
1258
1308
1295
1283
1365
1342
1211
1280
1294
1174
1381
1317
1222
1268
1273
1438
1381
1367
1375
1308
1366
1339
1334
1401
1293
1287
1394
1342
1309
1383
1306
1321
1336
1312
1322
1336
1217
1313
1363
1240
1336
1332
1281
1346
1303
1347
1346
1244
1326
1344
1272
1293
1355
1240
1285
1368
1255
1207
1364
1263
1354
1293
1232
1315
1304
1354
1328
1330
1315
1320
1271
1336
1315
1228
1264
1369
1119
1305
1338
1432
1439
1477
1386
1446
1429
1301
1434
1437
1322
1399
1353
1385
1406
1313
1348
1400
1303
1431
1366
1300
1403
1373
1328
1369
1336
1351
1379
1299
1434
1390
1375
1375
1340
1354
1396
1283
1391
1352
1308
1244
1157
1527
1377
1502
1461
1418
1469
1349
1467
1471
1408
1447
1367
1377
1381
1342
1435
1375
1395
1449
1324
1440
1396
1346
1395
1345
1354
1402
1373
1340
1410
1375
1354
1406
1328
1447
1383
1385
1430
1322
1406
1420
1324
1463
1375
1393
1406
1275
1377
1383
1330
1448
1359
1385
1406
1351
1389
1350
1388
1401
1328
1396
1350
1356
1392
1311
1400
1352
1293
1373
1377
1433
1424
1416
1404
1371
1446
1340
1418
1396
1393
1388
1295
1399
1390
1385
1395
1289
1421
1317
1432
1390
1381
1461
1316
1399
1377
1277
1424
1338
1371
1371
1289
1406
1387
1334
1354
1240
1375
1271
1399
1349
1254
1387
1344
1386
1461
1317
1478
1389
1410
1436
1347
1397
1375
1342
1414
1336
1394
1361
1391
1383
1387
1460
1358
1408
1363
1469
1391
1404
1436
1316
1424
1363
1402
1405
1295
1410
1367
1422
1422
1273
1334
1321
1328
1371
1306
1436
1256
1459
1392
1422
1451
1389
1399
1373
1457
1406
1418
1429
1321
1424
1390
1408
1450
1332
1412
1412
1371
1482
1346
1410
1434
1332
1469
1353
1397
1427
1317
1412
1393
1378
1444
1367
1406
1291
1410
1362
1369
1392
1303
1408
1344
1369
1375
1315
1449
1346
1422
1373
1314
1393
1314
1418
1389
1369
1400
1252
1391
1344
1322
1424
1263
1377
1385
1348
1418
1273
1424
1357
1401
1392
1364
1382
1342
1424
1334
1406
1350
1351
1420
1260
1432
1342
1365
1396
1317
1390
1248
1309
1295
1174
1322
1240
1377
1363
1352
1385
1386
1422
1313
1412
1402
1375
1397
1355
1377
1350
1388
1364
1398
1434
1433
1366
1422
1373
1334
1435
1361
1389
1393
1381
1425
1321
1435
1401
1396
1426
1346
1459
1337
1440
1404
1377
1393
1388
1481
1265
1430
1361
1403
1353
1371
1356
1379
1392
1375
1448
1338
1464
1448
1404
1443
1293
1440
1400
1359
1399
1404
1412
1395
1451
1350
1398
1395
1334
1406
1308
1467
1364
1359
1398
1295
1414
1336
1463
1420
1404
1446
1355
1463
1359
1467
1401
1433
1436
1420
1455
1486
1467
1461
1433
1442
1437
1436
1504
1324
1492
1352
1451
1416
1375
1494
1330
1512
1332
1473
1427
1471
1500
1297
1469
1421
1293
1416
1366
1465
1431
1483
1449
1426
1462
1321
1428
1339
1450
1410
1383
1464
1467
1424
1281
1467
1428
1465
1425
1438
1408
1352
1427
1346
1508
1404
1459
1424
1428
1461
1332
1500
1345
1434
1430
1414
1412
1414
1445
1407
1441
1385
1470
1315
1437
1381
1385
1441
1461
1428
1422
1434
1427
1432
1459
1437
1430
1459
1315
1486
1308
1481
1410
1436
1445
1377
1459
1387
1447
1349
1475
1369
1377
1416
1432
1441
1412
1424
1451
1420
1358
1449
1414
1402
1336
1438
1302
1461
1366
1414
1435
1405
1468
1278
1507
1321
1461
1381
1367
1396
1346
1400
1307
1494
1303
1459
1308
1471
1379
1414
1393
1382
1446
1328
1496
1338
1492
1375
1442
1337
1475
1303
1431
1348
1369
1430
1271
1438
1275
1459
1397
1404
1461
1352
1443
1320
1453
1389
1430
1394
1395
1394
1387
1387
1408
1426
1310
1518
1344
1460
1397
1393
1435
1397
1433
1385
1451
1348
1429
1360
1449
1273
1426
1381
1408
1389
1377
1404
1375
1408
1407
1437
1375
1422
1436
1422
1417
1471
1332
1483
1351
1453
1405
1410
1465
1410
1453
1305
1443
1371
1389
1425
1264
1461
1264
1461
1386
1372
1386
1373
1391
1351
1411
1248
1392
1250
1479
1369
1402
1461
1375
1449
1405
1420
1279
1369
1422
1434
1418
1455
1459
1343
1391
1412
1455
1424
1494
1359
1461
1461
1463
1448
1402
1449
1420
1443
1323
1496
1314
1428
1359
1397
1422
1236
1412
1322
1342
1377
1352
1410
1254
1408
1312
1465
1313
1447
1400
1379
1434
1406
1412
1449
1475
1313
1482
1438
1355
1465
1299
1439
1365
1522
1414
1400
1444
1388
1424
1309
1480
1360
1400
1418
1346
1447
1307
1408
1353
1334
1407
1371
1421
1264
1477
1324
1408
1412
1473
1414
1416
1400
1405
1465
1392
1367
1371
1438
1432
1439
1443
1422
1317
1455
1320
1502
1412
1443
1405
1365
1437
1397
1426
1349
1360
1392
1276
1420
1351
1438
1392
1369
1434
