# Supplementary material for: Yoga in school sports improves functioning of autonomic nervous system in young adults: A non-randomized controlled pilot study
Source: PLoS One. 2020 Apr 13;15(4):e0231299. doi: 10.1371/journal.pone.0231299 (PMC7153865; doi:10.1371/journal.pone.0231299)
Supplement: S1 Raw data — (ZIP) [file pone.0231299.s003.zip › N1_ID 41.txt]

1152
1131
1113
1045
1041
1106
1093
1036
1074
1068
1047
1076
977
1015
1041
1000
1051
1176
1180
1090
1058
986
895
883
898
922
1033
1180
1244
1201
1170
1188
1140
1155
1191
1117
1090
1067
992
1021
1049
1057
1070
1168
1135
1105
1149
1086
1127
1105
1055
1138
1125
1037
1133
1137
1064
1088
1106
1027
1053
1064
1045
1051
1088
1039
1043
1102
1048
1008
1049
1039
1008
1076
1105
1063
1127
1123
1031
1094
1041
1023
1077
1088
1027
1056
1069
1021
1112
1127
1076
1080
1035
1018
1033
1041
1017
1045
1073
1089
1106
1070
1008
1059
1111
1023
1073
1113
1084
1051
1111
1082
996
1072
1030
1082
1234
1059
1080
1174
1129
1101
1150
1110
1051
1050
1030
949
959
961
918
951
1109
1057
1092
1129
1015
1077
1052
985
1048
1075
1009
1049
1045
1010
1074
1070
1016
1061
1072
1031
1098
1131
1054
1112
1093
1034
1070
1045
1004
986
1026
1001
1090
1123
1061
1141
1119
1025
1041
1006
992
1000
934
978
1086
1018
1084
1115
1041
1109
1127
1059
1057
1107
1074
1041
1072
1086
1049
1086
1076
981
1013
1065
1010
1109
1107
999
1064
1057
982
1045
1061
976
1031
1065
994
1062
1073
1021
1059
1029
1012
1064
1102
1021
1039
1090
1071
1082
1111
1047
1080
1072
984
1077
1129
1041
1002
1037
1050
1032
1093
1096
1035
1082
1102
1010
1052
1067
1002
1041
1068
988
1020
1017
981
1047
1096
1066
1096
1107
1035
1078
1125
1028
1050
1063
998
1033
1084
1028
1066
1076
996
1000
1057
974
1041
1065
1016
1093
1108
1045
1029
1086
1043
1049
1086
1033
1076
1127
1041
1064
1110
1066
1039
1069
1002
1003
1067
1066
1063
1092
1033
1086
1084
978
998
1035
1018
963
1008
1033
992
1059
1088
1060
1080
1078
1039
1073
1056
1030
1078
1084
1058
1049
1059
1031
1064
1043
1014
1063
1035
996
1068
1065
1025
1080
1106
1048
1084
1067
978
1004
985
972
1020
1043
986
1041
1057
994
978
1047
1028
1027
1053
1041
998
949
916
904
1069
1109
1186
1232
1137
1216
1188
1104
1144
1090
1039
1037
1022
1005
1006
959
989
1011
969
998
1078
1047
1008
1062
1075
1017
1031
1036
957
1015
1028
978
1078
1172
1065
1125
1171
1067
1162
1129
1094
1154
1103
1022
1055
1070
1015
1071
1053
947
1004
1097
1094
1082
1125
1102
1072
1131
1115
1027
1073
1090
1029
1068
1084
1041
1070
1106
1059
1048
1073
1035
935
1055
1164
1053
1123
1129
1045
1045
1097
1020
1080
1105
1030
1025
1096
1070
1055
1086
1031
1025
1030
1004
1056
1055
1006
1058
1096
1037
1102
1101
1030
1066
1084
1027
1020
1084
998
1066
1096
1035
1035
1067
1103
1092
1012
1031
1064
979
986
994
940
992
1016
976
979
1037
1072
1000
1043
1027
971
1024
1107
1053
1051
1076
1039
1064
1074
1018
1094
1099
1059
1102
1080
1031
1076
1059
986
1031
1033
987
1035
1015
1038
1082
1002
1084
1101
1037
1020
1049
1050
1012
1014
1056
991
1035
1109
1043
1088
1086
1004
1010
1027
975
982
1025
1032
1117
1109
1053
1115
1072
1135
1063
1023
1045
1098
1015
1120
1152
1084
1164
1123
1098
1125
1117
1090
1072
1066
1106
1097
1016
1029
1073
1029
1141
1138
1115
1161
1113
1058
1045
1084
1016
1029
1026
1000
1078
1092
1021
1037
1065
1033
1015
1057
1016
939
1026
1000
961
1056
1065
1039
1093
1084
1039
1098
1080
1033
1053
1076
1012
945
993
912
959
1121
1123
1224
1274
1170
1236
1166
1106
1160
1121
1066
1096
1039
1080
1068
1038
1084
1128
1077
1123
1146
1068
1110
1140
1053
1106
1047
1086
1093
1024
1086
1144
1024
1072
1027
983
1043
1068
1027
1067
1095
1045
1055
1045
986
1032
1048
989
1060
1067
986
963
1000
957
1049
1095
1012
1109
1098
1092
1144
1096
1055
1101
1032
1004
1043
1019
988
1053
1024
1041
1054
1037
998
1055
1057
1037
1053
1052
1012
1020
1003
934
953
1086
1037
1139
1185
1170
1176
1082
1108
1105
1025
1049
1012
1014
990
1021
1057
986
1030
1037
986
1053
1146
1061
1129
1107
1024
1064
986
1028
1080
1015
1096
1098
1056
1098
1078
1014
1045
1027
963
1022
1095
1024
1064
1065
992
1058
1051
961
1004
1047
1004
1068
1104
1058
1030
984
955
988
1032
968
1090
1149
1068
1070
1063
1019
1022
1054
1004
1018
1057
1019
1098
1111
1033
1065
1103
1035
1041
1026
1039
1066
996
1041
1110
1015
1077
1107
1037
1088
1090
1015
1061
1092
1004
992
1074
1020
1013
1117
1065
1016
1000
949
965
1023
990
1106
1115
1059
1101
1084
990
1022
1010
953
965
994
941
1002
1057
1013
1075
1070
988
1030
1044
1028
1105
1043
1010
1029
1024
951
998
1035
979
1037
1107
1004
1018
1033
959
974
995
990
1146
1160
1071
1154
1172
1066
1098
1078
975
1008
1021
973
1011
1020
947
1018
1037
1000
1080
1059
1023
1064
1079
1041
1086
1068
1019
1073
1076
1002
1031
1061
1005
1034
1078
1002
1002
1019
979
1031
1053
1008
1109
1066
1012
1027
1088
1006
1035
1016
971
1029
1082
1021
1073
1088
996
1033
1064
983
1017
1028
1019
1059
1072
1022
1056
1059
957
1035
1080
1012
1060
1041
1055
1057
1013
1028
1074
986
1039
1078
1010
1028
1041
982
1027
1016
949
973
1051
1002
1042
1096
977
1029
1055
1031
1100
1084
1013
1047
1033
942
1019
1041
991
966
979
980
1088
1014
1090
1101
1063
1111
1025
1038
1050
995
986
1056
1018
1061
1048
998
1094
1104
1015
1047
1020
953
961
982
936
945
1043
1041
1127
1149
1033
1076
1045
1010
935
957
1031
967
1022
1109
1006
1055
1144
1026
1054
1096
1004
1066
1080
1004
1030
1076
976
1035
1045
987
1045
1070
1023
1051
1039
965
984
1012
969
1027
1067
1007
1106
1074
1008
1064
1090
987
1080
1050
993
1019
1053
967
1009
1026
990
1020
1037
982
1031
1010
961
955
1053
969
1019
1076
1026
1064
1065
1009
1032
1066
1014
1009
1049
969
1035
1084
1016
1047
1019
975
990
998
943
985
1021
989
1050
1034
992
1027
1000
1014
1099
1075
1035
1045
1011
1010
1016
996
992
1025
965
983
1029
990
1102
1123
1049
1105
1115
1022
1051
1082
996
1019
1034
966
1049
1063
1006
1054
1088
1031
1078
1043
999
1037
1011
989
1052
1008
1049
1098
1023
1066
1018
932
1015
1108
1074
1156
1127
1061
1107
1035
1028
1066
1055
1013
1053
1024
982
1018
992
1060
1076
1004
1061
1082
971
1066
1049
1014
1078
1080
