# Supplementary material for: Yoga in school sports improves functioning of autonomic nervous system in young adults: A non-randomized controlled pilot study
Source: PLoS One. 2020 Apr 13;15(4):e0231299. doi: 10.1371/journal.pone.0231299 (PMC7153865; doi:10.1371/journal.pone.0231299)
Supplement: S1 Raw data — (ZIP) [file pone.0231299.s003.zip › N1_ID 42.txt]

986
963
976
987
963
959
996
998
955
945
945
954
941
949
977
970
942
951
961
957
953
984
965
950
937
945
932
922
945
965
955
934
957
986
953
934
949
953
932
945
967
971
943
951
965
949
947
981
1019
987
951
971
986
951
951
979
957
941
961
992
963
944
972
975
955
969
980
979
955
943
957
945
926
949
967
963
983
1023
1006
957
967
988
975
961
982
996
969
992
973
957
974
979
953
957
977
990
965
966
973
961
947
977
969
964
938
953
975
980
973
986
986
952
939
959
955
934
951
955
941
934
953
969
941
944
953
949
936
939
977
968
979
1013
1010
969
971
970
942
947
951
947
928
934
945
942
937
957
975
957
943
961
957
938
945
953
941
938
957
976
954
937
953
955
946
949
967
953
943
953
953
944
945
953
957
947
959
969
963
936
937
947
948
923
944
949
934
933
946
931
914
924
924
902
889
924
916
914
931
926
891
896
928
904
911
947
939
930
947
963
947
946
963
959
947
959
967
943
937
944
928
902
918
920
910
898
928
947
926
922
953
961
934
931
952
949
914
916
937
924
926
953
945
912
934
928
900
903
914
906
908
945
973
955
932
951
939
922
961
983
953
949
971
959
941
943
938
930
923
961
983
955
959
980
965
938
939
951
938
945
961
981
949
947
977
957
949
969
957
918
929
949
926
901
920
935
918
920
945
910
897
912
963
939
924
951
948
920
896
926
930
902
898
909
914
892
901
919
913
945
996
998
967
967
986
949
934
937
901
875
851
889
898
924
1026
1052
1032
1050
1002
963
967
975
923
913
941
934
914
929
940
918
906
916
906
904
926
951
924
907
933
945
930
945
975
949
944
959
957
933
928
947
959
914
908
948
970
936
943
957
944
914
939
961
924
906
926
947
934
957
975
945
933
950
945
922
904
922
922
912
912
942
918
910
959
953
941
961
967
947
965
975
945
935
950
949
916
926
953
937
914
946
949
939
930
951
949
922
930
953
975
941
955
957
934
932
931
914
893
928
933
926
953
957
932
900
938
961
933
949
985
965
935
943
938
904
889
865
848
861
918
1065
1048
1043
1028
968
987
990
965
965
968
963
959
983
984
961
961
980
963
955
971
967
955
953
971
963
941
949
965
946
953
965
957
943
926
955
927
928
942
963
925
948
978
977
933
946
964
938
957
963
943
918
942
953
935
908
950
951
924
953
959
943
920
936
961
916
906
937
948
937
928
955
959
935
942
967
943
920
922
935
936
902
924
916
883
877
908
934
898
910
938
941
936
955
970
934
918
939
942
912
918
953
951
922
938
959
951
927
946
953
928
937
963
963
937
920
928
928
912
922
949
965
947
981
998
968
963
953
924
926
945
946
914
922
961
970
938
943
940
908
894
908
918
895
918
924
902
899
937
959
934
927
954
945
945
971
963
918
929
946
935
908
918
940
900
924
961
951
938
963
916
900
934
921
946
988
988
959
977
978
928
928
947
928
920
935
957
924
918
920
914
901
929
918
926
953
947
916
911
919
926
910
932
945
924
934
970
965
940
933
946
939
916
932
939
918
920
924
902
895
912
920
896
873
907
916
896
904
918
944
916
892
922
930
902
895
926
921
913
939
934
918
931
936
916
943
961
949
922
934
931
913
925
932
934
902
892
913
919
891
914
926
924
888
913
939
908
895
914
928
894
881
908
945
913
902
928
953
916
908
939
887
873
912
961
955
989
992
965
949
965
955
928
902
918
902
889
898
934
926
900
906
916
895
875
906
928
918
904
924
926
902
918
926
898
881
897
900
885
896
916
897
867
892
909
896
885
912
918
898
922
942
922
916
943
943
912
911
910
894
903
925
926
903
921
926
916
906
924
938
908
916
934
896
889
947
981
972
979
972
944
953
935
901
894
916
916
897
910
932
931
903
914
933
922
912
926
924
892
899
910
898
873
891
912
901
908
943
951
924
938
941
904
901
931
916
899
906
926
912
908
932
924
908
922
941
932
916
900
926
914
891
904
922
924
898
922
932
902
893
912
894
893
914
914
883
894
899
884
881
912
901
881
890
922
899
894
922
924
896
891
922
916
892
879
891
898
873
887
912
907
904
920
957
949
963
980
967
967
969
922
931
942
916
920
931
926
908
926
945
918
899
920
933
910
903
925
946
926
919
926
926
900
911
925
901
894
926
918
900
920
944
922
884
895
912
885
881
902
924
912
939
940
902
912
912
897
896
916
899
898
932
945
922
924
930
908
890
914
944
920
918
920
898
889
910
918
894
905
939
957
916
904
924
901
922
939
932
904
918
955
943
911
933
943
924
893
908
914
887
887
912
906
891
912
914
886
893
916
906
887
908
918
903
912
918
910
890
891
904
879
869
909
929
891
900
920
916
895
906
912
893
877
900
934
904
922
928
902
894
928
924
910
922
932
904
896
913
914
906
916
941
907
919
942
918
912
951
938
925
948
955
933
932
943
926
906
926
934
922
894
889
908
904
901
906
926
916
904
920
932
900
908
918
903
906
939
953
912
913
939
939
909
912
939
901
871
884
889
875
897
896
889
916
933
913
894
900
914
891
897
904
896
885
906
934
910
879
893
892
875
887
922
937
909
912
931
932
891
912
933
922
908
918
930
893
875
886
899
881
892
891
886
874
886
901
884
885
895
898
889
892
912
917
902
924
929
914
895
920
945
942
933
955
953
922
922
928
904
912
908
897
885
900
906
883
893
914
924
902
896
911
892
897
906
885
884
915
919
885
879
899
900
881
916
931
899
896
901
894
912
938
926
908
922
951
924
924
937
936
908
916
937
916
895
914
918
891
880
903
900
883
887
900
906
907
908
914
894
873
891
902
873
895
914
891
883
912
910
879
888
887
875
865
885
914
901
884
907
912
884
909
916
912
885
898
912
902
887
904
913
892
879
900
901
873
881
904
902
883
887
902
889
896
918
899
865
879
892
875
866
888
895
871
883
908
893
