# Supplementary material for: Yoga in school sports improves functioning of autonomic nervous system in young adults: A non-randomized controlled pilot study
Source: PLoS One. 2020 Apr 13;15(4):e0231299. doi: 10.1371/journal.pone.0231299 (PMC7153865; doi:10.1371/journal.pone.0231299)
Supplement: S1 Raw data — (ZIP) [file pone.0231299.s003.zip › N1_ID 43.txt]

871
807
796
930
936
828
785
879
887
830
783
892
907
806
799
897
935
860
781
842
882
831
765
830
899
857
793
863
901
842
796
893
924
840
791
884
957
852
811
947
976
856
830
934
959
855
809
880
967
910
797
864
929
901
793
902
990
883
848
1015
1004
842
924
972
913
818
941
955
844
801
896
936
824
887
953
885
808
920
955
887
789
893
902
826
807
879
973
824
957
1025
846
887
916
863
826
918
922
816
881
965
928
802
868
935
901
806
953
957
832
895
969
898
783
903
894
840
863
971
1063
878
893
1070
959
825
945
1041
894
871
961
1039
852
889
935
897
793
877
943
916
809
918
966
946
820
887
908
871
801
885
937
858
783
888
938
850
824
900
943
817
877
924
847
811
916
910
822
858
967
929
795
869
924
826
817
908
906
809
953
1004
861
885
920
849
813
861
846
805
886
858
828
949
920
857
934
971
865
861
946
927
813
873
924
937
819
888
946
918
826
916
959
861
844
916
898
795
861
846
846
775
824
932
879
793
898
932
848
855
901
890
787
877
907
798
815
896
922
811
857
928
861
828
885
891
793
869
935
893
799
881
910
861
801
891
929
858
806
864
945
879
849
955
909
808
912
1034
937
824
909
931
828
916
948
894
842
928
943
836
898
977
898
795
826
895
934
832
947
1010
839
803
867
909
849
803
883
935
840
877
953
875
787
836
854
793
769
838
862
804
779
848
893
826
828
895
931
830
903
918
810
867
928
897
806
885
928
879
800
885
920
842
785
855
907
836
838
927
930
801
869
859
819
904
838
890
993
929
842
934
951
834
904
918
887
844
910
929
821
840
863
828
773
848
893
820
838
912
928
820
875
910
832
774
869
953
867
854
990
971
837
940
984
825
894
961
877
822
901
964
819
824
889
916
820
873
949
885
787
846
887
830
789
855
883
799
818
893
980
801
834
906
848
828
1000
994
844
922
955
849
850
959
908
795
877
930
861
817
941
965
861
883
965
916
830
916
957
840
861
908
895
797
886
903
869
779
832
867
842
781
862
920
881
806
871
1020
844
894
922
865
809
951
1166
910
910
1264
957
791
852
935
885
863
1084
1053
828
930
937
848
871
947
957
842
887
961
873
824
939
942
824
858
910
877
789
861
906
897
806
885
1084
881
844
890
889
789
844
889
818
818
912
963
846
811
892
897
816
834
932
937
817
880
944
933
801
887
924
838
806
885
910
852
826
965
998
824
855
924
918
815
898
1024
886
824
936
957
822
893
943
899
810
910
930
842
844
902
928
816
859
905
863
781
838
924
951
821
910
1064
883
853
936
910
809
873
908
861
785
836
866
765
828
942
875
789
887
1004
835
907
1103
947
872
972
994
834
869
1092
938
799
857
947
942
824
975
1089
920
867
969
963
822
881
907
837
811
889
918
822
908
1025
957
811
885
918
845
831
939
945
809
822
889
889
794
879
907
871
795
886
928
820
797
848
877
791
853
928
897
802
854
853
791
877
928
906
821
935
957
863
827
953
865
814
858
830
826
877
945
825
896
951
897
799
873
929
928
828
944
992
851
862
955
927
823
857
838
834
779
811
849
905
818
990
1039
872
882
981
885
802
893
928
834
836
931
947
819
881
935
860
798
862
931
832
821
935
871
838
920
920
822
877
928
928
818
887
971
865
810
858
875
787
849
885
885
793
867
928
877
795
888
936
818
868
962
930
820
940
1021
891
852
921
928
824
954
980
852
861
900
930
814
887
938
847
840
904
916
823
845
936
883
801
876
924
875
799
899
906
826
850
949
898
815
892
920
844
832
910
934
820
877
932
859
789
861
905
824
791
861
889
785
838
881
887
796
864
900
867
813
881
914
830
857
891
890
809
818
873
872
791
890
885
859
787
893
981
853
850
966
940
844
972
951
854
861
993
988
845
903
951
900
801
873
891
875
805
882
916
840
801
871
914
817
880
926
865
809
906
936
828
887
933
881
791
887
914
879
805
896
924
859
807
906
961
854
806
906
934
830
852
898
893
777
813
839
803
803
887
955
828
898
957
916
805
834
939
950
812
822
881
887
820
824
889
899
796
850
898
911
791
908
963
883
843
940
1006
849
899
965
890
809
881
933
860
812
899
941
863
817
880
926
836
852
888
854
834
894
948
883
818
865
887
808
819
918
906
811
855
982
909
802
885
908
860
808
910
1018
897
857
959
934
820
865
910
867
799
891
902
817
773
848
904
883
803
931
1033
870
853
949
916
801
865
907
832
804
897
974
854
810
883
949
831
863
953
877
797
881
896
824
858
939
936
822
904
1000
899
810
895
963
857
842
889
970
846
889
929
877
801
897
908
855
789
856
890
858
797
871
922
884
815
893
906
812
846
887
851
781
852
900
840
821
871
910
806
862
953
924
795
853
924
914
809
857
877
848
783
836
879
830
783
850
892
862
793
886
897
810
825
876
838
789
875
899
810
881
905
882
791
903
914
847
831
917
954
828
1023
1010
945
797
848
959
947
832
1008
1166
930
906
992
910
797
861
940
906
797
846
890
926
818
872
904
910
797
836
1017
948
795
839
916
891
783
873
926
857
797
889
920
826
838
893
939
824
860
912
851
799
869
920
819
812
906
899
806
838
910
846
760
795
799
826
758
793
839
983
844
869
980
1014
844
875
923
924
815
879
939
848
812
908
913
832
925
977
891
812
891
953
867
807
873
912
853
821
886
957
844
861
920
957
831
869
937
920
807
849
901
879
793
851
932
865
791
865
950
855
820
912
926
809
865
998
916
805
867
883
822
816
875
969
883
871
900
885
811
892
899
830
849
885
885
805
937
961
865
823
865
871
807
816
873
869
795
867
953
877
821
933
951
817
832
873
891
802
856
898
922
817
855
928
869
799
888
889
809
877
918
873
804
897
924
867
799
898
885
812
803
906
959
856
920
974
948
826
892
912
862
812
832
916
860
804
883
940
849
840
879
910
824
817
888
924
840
822
873
887
803
867
938
882
815
881
927
887
805
865
912
881
803
871
957
873
785
861
916
889
783
864
953
879
802
903
978
885
809
914
925
830
840
905
920
804
852
914
861
805
928
949
838
859
861
866
787
881
994
875
802
903
1097
907
816
953
1014
902
873
959
920
801
893
931
819
882
914
829
867
931
1002
805
830
