# Supplementary material for: Yoga in school sports improves functioning of autonomic nervous system in young adults: A non-randomized controlled pilot study
Source: PLoS One. 2020 Apr 13;15(4):e0231299. doi: 10.1371/journal.pone.0231299 (PMC7153865; doi:10.1371/journal.pone.0231299)
Supplement: S1 Raw data — (ZIP) [file pone.0231299.s003.zip › N1_ID 45.txt]

988
1006
985
992
984
1047
990
907
943
1002
1023
926
998
1018
984
920
998
986
934
932
953
970
920
953
997
988
947
928
978
991
953
939
973
1010
992
933
963
977
980
920
953
971
994
912
965
981
990
916
953
977
982
928
924
962
971
920
975
1004
923
981
992
967
902
942
962
926
889
976
1040
947
1000
1019
996
928
940
968
987
918
923
979
1037
943
975
1025
1012
971
957
984
973
914
953
998
1006
918
965
1019
1020
922
951
986
985
951
914
967
978
963
897
955
994
963
974
1012
947
942
998
1027
945
971
998
1010
951
951
1035
1016
979
980
994
975
914
971
996
972
926
928
974
987
926
957
1011
1045
946
982
1035
1051
928
957
1002
986
939
996
1057
992
942
1025
1031
973
912
955
985
933
906
971
994
953
897
967
1002
927
942
992
990
916
936
953
945
891
959
982
992
918
1000
1039
993
943
982
981
961
912
939
942
902
926
949
965
906
926
939
936
887
922
951
920
943
979
978
904
948
974
914
928
969
959
922
984
977
968
909
941
994
959
912
965
977
939
943
989
1035
939
967
986
942
998
994
994
899
939
971
920
890
971
992
942
961
984
1014
949
970
1024
1010
953
978
1073
1021
949
1004
1008
934
959
962
983
918
978
996
967
912
967
988
934
902
942
971
957
916
988
986
992
932
975
1000
1017
930
961
1010
968
918
977
1021
959
957
991
1013
959
979
1029
1141
992
994
961
986
955
952
1031
1056
965
1016
1055
1041
976
1020
1006
947
943
992
1010
932
978
1014
951
914
961
979
949
963
998
978
948
988
1006
949
932
955
976
940
957
972
977
918
941
963
994
940
996
1123
1109
1020
1045
1056
965
948
1003
1016
945
965
1004
992
934
963
990
996
918
940
945
967
890
948
960
959
903
908
951
961
945
893
949
975
988
918
971
1000
1013
928
988
1040
953
906
976
989
984
965
1051
1019
994
995
1027
1027
944
990
1002
961
955
1012
1011
967
953
996
1018
955
957
1008
1021
973
984
1002
1004
916
942
957
980
922
951
992
936
976
993
929
983
990
957
906
957
981
968
897
930
951
943
895
957
996
939
946
978
979
910
939
944
945
910
947
965
926
965
980
951
895
932
988
973
927
1020
1154
1039
963
1059
1088
1027
1152
1037
891
930
1105
951
946
994
1058
994
961
991
1023
969
941
987
1017
965
975
1007
995
929
946
988
1004
927
969
981
978
916
961
985
953
922
988
1019
961
944
988
1033
969
955
994
1018
935
947
975
998
928
935
998
1006
961
965
988
952
890
920
969
922
902
963
986
959
924
955
987
935
947
994
1000
924
948
982
1037
961
982
1004
1004
979
988
1033
969
936
980
1031
944
955
986
957
918
971
988
936
886
920
992
932
902
946
949
904
963
1008
930
929
991
988
943
945
952
959
912
929
961
985
924
980
984
1092
959
946
925
926
838
904
1049
969
951
1023
1020
1002
1004
1035
1025
969
965
1004
1029
944
908
955
980
928
912
949
991
925
932
984
1000
934
963
978
987
922
945
992
1006
918
937
971
985
908
976
989
945
910
961
996
984
913
947
972
907
929
954
980
932
939
969
974
907
963
990
951
910
965
979
937
910
969
982
971
910
953
973
945
883
992
1032
1005
946
990
1035
955
953
1022
1027
973
1008
1023
982
934
928
978
934
949
990
1002
934
988
1002
994
916
961
973
971
896
941
987
931
959
981
965
920
988
1029
977
928
966
979
969
912
963
1021
943
1004
1063
1025
946
1002
1054
998
940
1002
992
976
918
940
972
997
929
990
1042
964
912
954
994
992
918
984
1008
961
922
963
1035
935
936
988
1026
937
973
1006
982
920
975
1027
949
965
984
1016
940
966
1012
963
904
1002
996
957
895
945
961
920
945
993
988
961
994
1019
955
965
989
941
924
1012
1068
941
985
988
977
906
918
980
936
849
875
983
1002
931
897
971
962
850
828
1065
966
930
1000
1041
959
961
977
990
945
1004
1020
947
1010
1048
1006
940
1002
1021
973
910
949
961
971
922
918
949
941
889
943
967
928
934
960
1000
924
922
971
998
957
977
992
996
916
943
1002
983
921
989
1029
965
918
986
1010
1004
908
873
982
963
840
928
1051
968
870
937
1029
942
906
981
1002
935
902
963
989
949
951
1002
1014
937
994
1018
943
955
985
968
942
969
1003
948
963
1037
1033
951
959
1000
975
933
965
963
906
885
932
980
926
951
975
984
904
940
961
955
926
978
1008
971
929
975
1004
931
926
955
955
905
953
965
902
902
985
1017
959
975
1014
957
920
960
1010
983
935
985
984
939
932
977
992
953
1029
1022
988
1023
1039
952
871
877
1056
930
912
1106
1000
863
969
1037
959
890
1057
1012
984
977
1060
1010
947
973
990
953
885
906
1010
971
912
939
959
926
887
986
988
914
944
982
946
914
964
979
941
899
945
953
899
918
937
957
918
971
1086
976
957
1016
1004
941
920
967
998
955
916
969
1006
928
957
961
919
887
920
936
845
864
1009
1014
918
904
998
975
928
900
871
871
852
840
949
1010
884
872
994
996
888
940
1000
1006
941
942
984
973
914
894
947
989
972
950
996
1000
929
948
988
994
930
955
971
933
983
1003
938
955
961
910
943
1012
994
948
978
1022
943
953
979
1002
918
953
963
966
934
963
974
961
920
944
966
948
894
930
955
934
888
944
964
958
951
978
985
925
948
998
990
951
961
994
979
922
964
1006
914
852
961
1082
943
905
980
978
909
894
1018
953
906
940
1033
1000
949
1012
1037
974
930
897
961
1037
1029
945
1037
1043
963
977
992
947
905
961
970
957
975
1008
1035
935
950
1005
946
896
967
1008
937
967
1033
1018
947
1024
1058
985
963
990
1017
942
970
1028
1002
941
1006
1027
973
930
980
983
925
979
974
981
891
941
979
943
967
970
924
944
964
955
918
979
1016
947
885
841
934
900
852
1068
1049
936
982
981
988
930
962
1012
998
949
1024
1027
947
901
949
992
961
932
974
1038
961
935
977
1011
932
936
959
960
893
918
961
961
928
966
1014
