# Supplementary material for: Yoga in school sports improves functioning of autonomic nervous system in young adults: A non-randomized controlled pilot study
Source: PLoS One. 2020 Apr 13;15(4):e0231299. doi: 10.1371/journal.pone.0231299 (PMC7153865; doi:10.1371/journal.pone.0231299)
Supplement: S1 Raw data — (ZIP) [file pone.0231299.s003.zip › N1_ID 46.txt]

862
867
867
885
826
846
851
889
904
838
844
818
846
809
783
820
887
926
869
957
982
946
867
875
904
885
826
848
892
932
865
848
877
922
873
839
850
836
832
812
846
901
1056
922
990
1018
980
916
959
961
910
858
861
889
889
865
931
942
930
878
907
912
914
879
820
824
860
908
941
934
871
893
959
986
939
885
920
936
939
891
918
939
904
827
812
820
834
825
851
900
917
876
879
854
812
774
756
756
814
889
914
1090
1101
1043
920
891
898
936
922
869
904
947
947
887
912
932
947
926
910
914
949
918
864
882
893
906
877
866
912
927
899
883
920
1013
904
823
820
830
867
961
1088
949
873
891
904
926
877
871
897
925
922
854
892
895
900
862
865
867
891
906
914
881
851
873
868
859
809
797
798
825
816
809
855
910
904
868
896
920
881
830
791
809
834
861
820
799
818
840
813
826
844
845
807
789
809
832
820
826
832
840
801
824
828
858
828
804
860
904
881
842
877
886
901
863
850
885
886
842
855
905
953
922
877
941
947
916
868
882
895
881
830
871
887
869
851
862
888
844
863
870
912
881
1015
994
916
881
903
910
853
828
844
887
937
897
887
917
922
883
871
897
883
867
822
855
940
982
920
1004
1031
956
878
872
886
850
849
870
904
873
877
879
885
857
832
850
863
859
819
814
844
863
838
818
828
825
789
793
826
865
846
842
859
844
820
822
834
869
874
839
860
892
912
885
844
859
887
889
849
834
836
871
852
842
883
910
888
875
889
920
889
843
864
884
893
838
859
899
914
885
865
875
875
859
854
865
910
898
854
867
887
885
873
902
922
930
859
832
832
850
855
832
856
869
840
795
818
844
875
861
914
959
883
904
887
867
818
827
832
841
875
836
868
837
879
936
980
920
942
974
955
869
897
906
895
849
862
871
879
845
842
860
898
879
836
851
860
871
836
820
828
848
851
827
865
892
862
849
885
922
883
849
873
885
862
810
828
821
822
832
834
887
933
887
844
857
897
878
854
896
932
891
826
814
825
837
834
834
864
894
854
883
904
889
849
858
859
820
838
844
848
820
834
842
861
834
818
856
910
887
869
914
926
896
867
930
969
947
865
883
895
880
831
830
830
853
871
826
791
803
815
824
812
803
824
858
830
824
863
901
883
849
901
937
943
842
815
828
859
867
948
984
1068
950
960
979
910
879
897
931
895
845
844
865
846
830
863
422
1330
813
773
780
798
883
881
934
951
988
961
912
957
965
916
879
900
895
869
842
836
844
834
869
892
856
836
849
842
803
812
830
862
883
830
865
889
877
820
853
844
859
811
838
855
934
902
965
996
922
871
893
904
922
855
862
894
871
834
819
859
883
865
936
998
974
926
981
974
930
904
906
870
841
846
858
906
844
863
883
877
871
843
838
834
852
826
813
812
820
860
853
854
920
937
875
879
869
871
844
820
811
857
819
843
881
920
865
891
938
943
887
904
887
941
875
840
892
909
890
858
883
914
873
824
846
851
877
869
858
896
912
860
843
844
842
809
765
793
817
808
838
822
879
887
402
1295
834
852
820
855
907
912
887
937
984
942
881
908
920
883
834
849
852
840
881
886
918
893
918
894
871
817
799
824
857
862
853
865
893
914
873
900
897
900
899
908
902
852
926
890
875
819
865
910
916
875
904
924
932
867
857
866
861
824
860
890
901
865
871
914
914
852
851
869
823
837
842
869
836
807
816
848
863
834
836
846
875
836
818
813
814
785
815
842
873
830
867
900
887
852
876
893
891
840
875
908
904
857
864
896
934
883
877
916
937
887
875
883
886
868
906
916
861
863
883
903
855
887
888
844
875
891
888
916
866
894
920
873
408
1252
803
789
770
756
822
908
961
941
985
1021
1037
955
963
916
883
854
865
885
834
853
885
893
876
860
885
904
853
825
838
863
867
828
824
844
856
826
793
814
846
867
834
889
884
909
841
848
838
854
812
846
847
895
855
840
864
882
903
855
856
910
924
927
887
916
940
916
880
864
881
843
862
898
922
861
873
895
935
893
844
855
881
885
838
814
824
842
854
816
799
812
844
928
855
854
875
881
851
823
851
875
858
902
951
953
863
874
882
903
857
873
893
879
820
836
851
873
831
839
881
887
850
859
863
873
899
836
836
855
891
851
819
843
903
916
867
924
922
925
891
897
929
926
904
879
938
949
971
882
872
880
983
922
980
1000
1000
934
974
948
918
849
848
879
830
853
887
873
834
863
889
926
900
906
901
863
889
883
861
914
918
863
875
879
883
867
860
828
832
841
870
863
820
832
864
896
857
823
861
885
885
828
838
849
875
842
840
871
420
678
697
709
779
844
914
861
946
951
937
867
883
908
881
825
820
828
842
834
830
890
907
875
881
898
922
877
867
871
895
867
828
879
918
906
879
895
896
832
834
850
886
864
867
892
938
945
926
920
846
865
861
871
844
852
878
911
875
851
877
899
880
838
850
887
933
862
877
888
914
852
848
875
873
841
852
844
836
841
801
807
844
859
898
852
885
896
932
896
910
907
820
822
825
873
857
844
836
877
886
883
949
920
848
871
865
852
803
830
871
922
869
836
869
904
869
844
863
903
863
852
876
899
838
824
838
855
836
832
877
910
848
822
846
881
883
859
912
959
936
949
975
925
920
879
903
902
859
860
859
846
842
814
828
852
879
861
898
891
865
877
854
855
858
910
931
905
851
891
902
881
867
891
902
863
877
893
895
867
908
896
875
830
868
925
909
847
860
886
860
844
876
903
926
867
836
873
871
842
847
891
932
880
877
889
895
873
832
865
891
916
853
820
850
861
819
812
836
867
897
875
912
918
881
857
889
887
880
838
875
914
871
850
875
902
936
857
899
974
1018
906
838
818
833
820
865
951
994
942
937
412
688
736
811
916
916
918
844
884
889
863
871
912
885
844
842
836
883
876
842
830
850
879
857
881
906
864
855
873
887
846
884
854
906
867
840
871
942
898
834
850
863
867
856
888
944
963
884
862
888
910
909
855
840
844
865
832
813
830
871
859
898
893
914
854
836
853
875
920
830
863
895
873
826
850
873
822
828
854
845
823
867
869
881
861
897
898
881
838
836
851
852
830
854
859
840
822
844
845
817
828
850
873
843
848
897
882
846
871
936
900
