# Supplementary material for: Yoga in school sports improves functioning of autonomic nervous system in young adults: A non-randomized controlled pilot study
Source: PLoS One. 2020 Apr 13;15(4):e0231299. doi: 10.1371/journal.pone.0231299 (PMC7153865; doi:10.1371/journal.pone.0231299)
Supplement: S1 Raw data — (ZIP) [file pone.0231299.s003.zip › N1_ID 55.txt]

820
817
804
786
804
797
805
789
781
809
801
798
758
750
766
775
764
771
780
787
779
762
769
774
785
771
784
798
747
718
717
723
761
797
817
828
871
885
863
852
839
842
848
812
809
822
822
805
819
820
861
822
807
805
802
770
775
791
782
763
786
804
793
779
778
781
789
772
769
789
799
809
806
793
805
803
779
779
785
786
773
775
799
787
793
780
783
777
762
752
754
750
742
758
777
799
781
783
793
799
785
774
781
789
775
768
773
784
769
760
771
770
777
772
779
816
807
797
791
777
780
767
764
769
791
770
758
762
761
778
779
803
793
812
811
808
801
814
786
775
777
762
772
761
776
779
791
770
771
783
789
770
779
781
784
759
766
775
770
764
781
803
800
795
785
815
797
793
797
787
742
740
736
768
766
789
847
905
890
864
869
877
826
820
820
821
806
805
824
823
794
811
807
791
771
776
789
796
791
797
789
795
780
791
806
807
781
799
789
787
766
783
805
793
771
781
789
778
762
767
768
759
752
756
758
746
754
772
767
770
785
783
766
773
772
771
760
750
748
742
738
770
793
799
818
811
832
812
813
808
791
770
781
779
768
769
776
777
770
771
785
784
789
798
819
826
809
826
814
795
785
793
801
789
785
793
789
781
799
797
799
781
783
786
789
773
783
791
797
781
795
797
793
778
789
793
777
771
782
773
774
773
777
787
790
773
783
783
774
771
762
764
756
753
760
768
763
774
781
793
787
791
787
791
776
765
772
775
762
775
786
798
793
784
800
799
787
770
779
789
793
791
805
804
807
795
805
810
805
791
783
787
793
776
789
789
785
775
778
787
779
766
773
793
785
776
795
796
786
789
802
805
793
772
769
789
789
781
784
798
793
795
780
779
771
774
758
775
787
783
774
775
785
772
758
775
770
763
760
781
780
765
776
769
762
758
763
776
760
763
785
805
799
814
807
793
789
787
777
786
793
794
799
778
797
792
809
801
799
795
793
789
781
791
789
783
789
789
784
767
779
784
783
763
776
797
775
750
762
765
768
764
795
808
789
817
812
787
795
803
799
777
793
783
785
774
787
787
791
787
801
795
797
773
780
779
758
754
767
783
784
785
783
783
789
787
799
809
806
801
807
804
797
787
795
801
793
783
785
805
793
797
801
806
782
795
793
794
782
793
806
813
779
783
803
801
791
799
816
820
799
787
780
781
791
783
791
807
769
778
777
797
787
809
832
812
813
826
824
840
805
804
811
799
779
795
803
802
780
783
767
774
773
803
814
786
791
800
819
793
802
780
779
758
764
781
789
779
789
799
785
789
791
807
789
783
795
793
787
783
793
784
781
769
780
796
797
772
797
789
789
781
783
784
777
769
774
785
787
805
789
814
823
816
795
799
793
787
779
801
805
763
770
785
803
808
789
821
822
828
801
806
811
816
776
787
777
803
789
803
824
830
820
811
803
808
807
803
816
818
803
805
797
802
797
780
777
773
770
771
799
819
785
804
811
811
783
791
802
791
790
794
805
805
781
774
771
773
768
777
778
793
783
791
797
781
760
767
772
758
765
782
796
776
793
806
821
789
777
795
797
785
774
781
785
791
775
791
797
817
789
773
783
782
777
768
783
775
777
774
779
789
805
791
773
778
779
766
761
764
762
760
740
742
752
746
758
760
771
760
785
781
787
784
777
801
808
787
793
784
793
773
766
769
793
781
784
785
810
778
775
795
789
768
787
797
767
762
762
783
785
764
785
804
789
805
787
803
797
801
787
795
799
777
789
785
787
778
769
783
797
781
780
795
800
791
770
775
780
787
773
776
781
787
777
774
799
791
793
789
806
791
809
805
804
783
784
787
787
777
779
797
797
783
788
798
789
797
776
785
779
777
788
810
795
799
812
803
799
799
808
823
812
795
783
803
766
775
813
841
842
848
871
865
824
821
820
814
799
813
795
769
787
785
789
786
789
814
809
799
810
809
804
788
800
805
783
781
784
789
758
775
793
797
801
806
819
773
771
786
791
814
803
810
809
822
809
812
803
828
799
809
804
791
774
779
787
774
765
783
786
783
783
797
799
799
802
795
795
777
786
769
793
783
789
793
787
776
795
791
787
783
795
783
770
775
783
782
759
762
764
765
762
777
788
789
783
787
783
766
771
791
797
785
764
775
784
775
783
809
812
789
770
789
779
764
767
786
781
783
795
799
771
770
775
779
768
777
778
783
779
768
775
785
786
792
774
797
791
791
805
802
813
781
787
787
776
793
787
793
785
793
806
813
791
801
791
801
781
777
799
807
785
816
799
793
803
814
809
824
822
803
836
779
795
803
795
773
787
811
799
795
789
812
815
795
802
799
801
787
797
787
793
777
787
788
792
786
781
795
806
795
786
777
779
781
782
810
826
834
791
815
830
830
814
825
826
832
791
795
779
770
757
782
791
799
785
802
813
795
775
787
795
789
766
777
807
818
817
759
760
787
797
807
926
1041
1002
1011
965
903
855
842
851
854
810
834
836
834
826
823
816
842
797
791
805
806
797
799
803
820
814
834
836
838
836
840
842
853
836
830
813
808
807
793
779
803
799
828
828
811
820
832
807
808
799
799
779
787
785
786
777
771
788
785
773
785
793
801
785
801
811
804
785
793
795
799
789
785
799
799
771
776
787
787
783
799
803
826
799
812
789
805
770
787
793
793
791
793
752
763
760
764
777
789
805
810
813
842
863
824
824
828
833
822
801
804
799
789
779
788
793
806
791
787
803
801
799
802
807
809
798
789
803
793
797
791
805
801
779
748
767
770
785
789
817
814
828
813
812
803
775
778
777
789
775
813
801
814
813
812
815
798
782
775
779
778
806
821
804
815
814
819
816
785
791
799
799
775
787
805
799
791
789
814
805
817
798
791
788
791
791
808
807
810
793
811
810
811
809
796
795
801
801
805
800
793
776
765
