# Supplementary material for: Yoga in school sports improves functioning of autonomic nervous system in young adults: A non-randomized controlled pilot study
Source: PLoS One. 2020 Apr 13;15(4):e0231299. doi: 10.1371/journal.pone.0231299 (PMC7153865; doi:10.1371/journal.pone.0231299)
Supplement: S1 Raw data — (ZIP) [file pone.0231299.s003.zip › N1_ID 61.txt]

838
850
835
819
814
836
850
877
842
849
862
875
886
840
838
834
840
820
850
886
938
896
873
875
879
897
846
824
849
856
851
848
834
861
881
834
795
832
842
811
787
822
848
853
828
819
863
861
877
848
845
838
842
838
785
815
853
838
816
817
836
869
846
812
822
858
834
812
817
857
846
789
775
778
798
821
785
756
803
851
811
798
768
783
801
785
778
820
818
840
816
809
832
863
858
836
801
816
855
801
756
807
855
856
824
806
856
863
838
817
849
848
832
787
773
821
824
793
779
791
799
809
796
762
803
851
817
801
812
834
826
785
756
778
806
821
787
787
859
858
818
773
842
856
795
797
841
840
842
801
820
836
857
850
824
854
861
859
838
846
840
855
842
813
781
803
818
803
795
765
795
848
824
785
799
836
842
847
832
803
807
826
820
780
785
830
848
796
786
841
846
811
787
787
818
858
775
760
767
793
787
764
787
832
844
828
850
857
822
836
850
867
838
816
815
850
824
818
834
867
862
814
795
857
868
843
801
797
838
855
840
803
828
854
849
824
778
828
853
852
812
762
797
832
838
797
758
765
811
844
806
752
762
824
813
783
740
777
836
813
777
819
835
827
763
768
807
841
834
834
848
867
856
832
865
859
867
840
791
817
834
849
823
781
832
820
811
806
834
867
870
828
845
840
854
812
789
813
867
836
811
830
841
870
836
800
823
851
840
812
817
844
853
815
775
836
853
823
800
795
823
849
815
777
777
829
835
809
785
801
832
818
782
828
842
863
830
787
832
840
826
789
777
838
852
836
803
843
850
824
801
783
844
850
812
781
787
801
819
775
773
789
829
830
789
775
809
847
848
816
784
836
841
827
812
775
797
848
846
814
799
822
836
861
842
803
781
826
842
822
807
793
832
848
816
795
815
828
798
782
783
775
803
777
774
806
834
821
785
789
828
846
795
740
793
809
806
764
756
781
820
832
821
828
838
847
826
833
833
864
828
820
813
845
830
807
787
813
834
816
803
756
783
822
813
820
822
844
850
839
819
834
834
797
783
808
815
785
785
783
836
797
778
785
838
845
803
787
822
838
811
787
816
840
824
811
826
856
855
834
789
807
830
861
844
824
842
887
881
869
842
888
862
830
795
812
834
836
834
748
738
764
824
822
807
873
916
914
848
849
897
898
869
854
873
871
852
832
824
838
814
803
826
871
887
852
886
928
941
891
850
892
893
883
855
854
875
884
860
844
876
879
856
818
787
844
834
820
811
826
859
846
826
817
842
857
834
810
838
834
871
823
781
820
838
813
791
806
809
799
797
804
813
810
803
824
848
863
844
818
836
844
826
826
821
836
808
766
783
818
834
799
774
804
838
795
762
752
764
800
789
748
801
840
850
834
826
861
860
855
834
846
853
817
820
840
842
843
848
838
853
871
840
836
844
846
795
785
844
849
838
807
785
846
867
830
820
793
818
817
795
814
838
858
816
793
834
818
787
789
813
805
796
809
856
820
810
827
882
864
836
793
834
843
848
822
815
857
848
808
784
789
812
826
795
756
795
818
817
771
770
802
833
804
776
810
850
838
779
769
819
826
799
783
775
825
808
797
772
816
840
820
813
793
851
852
857
807
803
834
808
799
760
845
817
832
803
845
850
826
816
819
838
832
787
767
803
826
811
801
779
814
827
824
779
832
848
834
838
820
814
848
828
795
834
852
812
789
809
842
793
783
806
848
809
775
774
802
797
789
781
829
832
832
808
817
816
801
787
797
824
813
822
873
853
815
805
824
834
808
785
790
812
830
779
748
793
797
780
759
780
816
828
826
805
848
857
854
828
832
840
849
809
777
826
834
823
779
840
836
879
830
785
846
828
808
780
789
826
834
818
746
785
809
820
791
797
826
864
793
795
834
869
830
816
838
867
860
820
814
836
834
830
815
832
847
834
801
782
845
830
836
803
801
840
841
811
791
838
840
824
773
795
817
810
772
758
781
799
793
793
794
793
772
746
795
818
801
789
826
852
838
799
826
875
840
804
801
809
814
785
780
804
821
804
799
805
840
869
840
808
840
850
853
807
775
803
834
863
830
807
824
852
840
800
819
822
842
799
767
797
832
793
770
769
830
807
781
809
838
841
815
804
846
850
855
846
857
862
834
793
808
846
879
826
811
869
859
846
824
805
886
879
838
822
838
852
830
803
783
818
858
826
785
783
836
832
819
800
848
828
813
793
802
823
845
821
767
791
834
871
813
797
873
898
834
797
799
838
859
807
773
787
828
862
802
784
816
846
838
797
787
806
805
781
768
814
828
838
819
779
822
850
846
814
807
847
869
831
800
825
837
811
793
810
832
834
790
843
871
834
819
783
816
842
813
781
828
852
859
824
822
866
847
830
786
830
863
832
791
791
789
799
797
773
793
838
813
785
795
820
859
828
784
795
826
838
814
774
806
863
852
838
820
877
897
832
783
816
824
811
785
828
864
832
812
813
824
873
816
791
803
830
822
789
760
807
859
832
840
803
851
848
791
768
802
840
799
781
801
871
836
795
797
838
849
838
817
855
881
844
804
786
810
834
811
797
828
867
799
801
822
842
824
801
798
848
826
809
824
838
857
803
781
828
811
830
783
776
799
837
838
823
787
802
848
863
844
834
865
858
793
795
879
867
840
796
842
865
915
826
806
844
900
872
826
840
900
879
828
820
848
871
834
815
826
847
850
814
801
832
836
807
769
772
810
825
814
781
838
883
916
842
803
843
936
918
859
828
819
824
773
770
789
807
828
808
809
826
807
808
864
927
860
812
807
846
857
842
828
830
846
836
794
815
836
848
814
824
834
844
818
785
832
858
799
758
767
809
810
799
785
815
861
854
818
787
848
828
804
768
813
851
840
799
801
832
841
786
812
805
832
820
789
813
840
863
840
767
770
845
852
818
774
836
847
852
814
844
897
865
830
797
861
844
834
810
872
859
859
815
851
844
838
807
834
859
857
828
819
857
873
848
795
830
850
843
807
814
823
838
802
776
802
848
850
806
768
850
839
840
791
848
840
804
774
781
822
823
791
756
804
875
838
834
867
881
830
817
828
855
834
787
832
825
837
813
789
813
839
797
795
832
840
814
825
830
834
822
775
801
842
846
816
758
822
836
844
797
797
863
850
845
801
770
839
846
850
824
844
865
875
859
830
875
856
857
830
803
828
856
822
803
832
851
830
811
797
838
857
836
797
832
838
853
799
813
875
861
834
766
808
858
841
795
791
858
843
844
801
826
840
832
791
799
818
821
804
774
838
859
820
807
842
828
824
805
779
834
826
821
794
819
838
814
789
785
830
846
