# Supplementary material for: Yoga in school sports improves functioning of autonomic nervous system in young adults: A non-randomized controlled pilot study
Source: PLoS One. 2020 Apr 13;15(4):e0231299. doi: 10.1371/journal.pone.0231299 (PMC7153865; doi:10.1371/journal.pone.0231299)
Supplement: S1 Raw data — (ZIP) [file pone.0231299.s003.zip › N1_ID 63.txt]

994
1002
925
969
1004
992
969
893
931
940
941
883
955
1019
1016
930
969
1001
993
900
963
978
969
895
912
957
976
944
879
955
961
937
871
928
961
951
877
926
967
935
864
902
906
916
865
811
853
907
929
846
899
964
1024
928
837
922
926
951
914
871
993
1000
892
992
1041
1036
890
959
986
1036
900
973
1015
1067
892
930
990
1018
904
953
981
980
893
900
951
950
869
955
970
914
848
901
900
916
834
900
948
947
867
951
957
967
873
936
974
1008
889
967
1023
1008
906
928
959
974
903
847
983
967
1002
849
928
924
945
857
934
941
967
860
943
961
1008
867
933
975
977
884
916
954
962
946
871
965
951
955
855
899
890
907
836
875
949
961
892
914
975
1022
880
971
973
939
854
947
926
959
881
908
961
980
881
983
998
959
859
926
974
963
875
940
978
1010
857
922
920
940
910
834
916
937
918
846
924
922
959
877
916
974
967
877
902
928
930
847
905
939
961
883
933
971
994
864
937
930
947
867
881
955
969
943
864
955
953
1097
877
918
973
951
895
992
1123
1062
959
1049
1057
1041
939
998
1034
963
910
990
1006
1004
929
996
1028
1004
924
974
1016
1013
918
911
908
937
930
889
922
1050
1053
961
1041
1062
1020
938
1011
998
940
840
921
950
963
878
903
926
929
858
943
951
1008
889
927
993
1027
893
921
977
992
908
940
984
983
894
899
949
965
877
906
951
984
1000
875
940
967
968
870
947
996
967
871
914
945
926
848
896
908
924
873
940
933
852
949
936
955
843
883
897
918
922
869
951
1019
1047
912
977
986
963
860
927
940
947
943
856
941
944
957
857
922
916
924
859
877
938
982
982
870
1001
1010
979
857
926
965
974
873
936
998
984
885
922
1027
983
945
875
942
970
961
867
924
936
953
857
903
963
994
927
846
961
969
1012
896
928
939
922
859
860
896
899
906
846
982
985
1037
951
1013
1012
1016
879
898
951
953
903
935
994
1022
975
863
931
948
969
886
912
989
1005
913
914
988
967
937
864
943
935
934
852
904
914
934
857
891
939
941
903
840
937
912
883
830
924
953
969
846
882
897
902
881
863
948
959
972
873
944
939
1012
871
947
971
965
888
924
1020
1031
881
939
1020
972
893
934
957
941
877
893
939
965
863
926
957
986
864
929
944
955
873
920
920
945
894
840
938
939
930
834
916
922
920
836
929
948
959
857
920
943
938
846
974
961
992
877
942
961
892
861
938
947
967
881
937
957
1004
887
900
1010
967
963
855
922
979
982
893
922
949
933
842
860
912
937
887
877
928
935
926
852
916
904
955
881
879
939
975
951
863
965
988
996
877
922
924
926
844
851
899
925
940
851
928
930
947
865
879
928
932
863
910
971
961
882
952
994
949
842
896
873
916
844
861
891
902
862
875
914
926
910
855
944
937
969
859
881
910
906
913
849
914
940
947
875
873
969
916
896
840
920
924
933
848
926
943
955
869
944
947
986
873
952
927
891
836
840
935
955
932
865
992
1055
1055
890
983
992
1063
888
959
990
987
873
937
940
1012
873
949
970
1002
899
926
968
955
885
946
966
969
889
914
969
943
877
953
992
998
877
973
959
931
846
854
890
938
887
904
994
1080
1024
892
940
959
959
867
922
980
1025
1018
891
968
1028
1041
926
949
984
983
919
967
1026
1033
992
998
1008
945
967
1063
949
1009
1100
1084
996
1070
1075
1043
941
975
974
950
919
938
965
959
982
922
875
1127
971
892
936
963
970
903
869
930
970
971
898
987
1013
940
961
1008
1017
987
906
967
988
976
911
943
973
976
918
906
967
953
891
871
926
924
908
851
883
895
929
852
895
921
963
879
920
940
941
838
851
858
881
859
826
942
924
945
865
916
930
996
894
936
1010
996
902
928
984
957
905
896
943
952
904
906
979
992
990
869
940
933
940
869
918
937
955
881
895
931
934
916
859
875
922
932
967
873
957
992
928
849
932
941
959
862
920
947
947
906
840
907
902
939
856
900
955
973
885
902
936
941
937
866
912
937
944
861
900
934
1014
896
924
973
1025
881
877
971
974
865
926
977
994
892
995
968
1049
910
938
1015
973
920
848
867
933
957
956
875
962
1020
1018
910
943
1018
978
904
924
959
983
935
854
875
879
882
864
873
933
938
978
870
949
992
1002
885
943
932
951
851
881
930
932
898
865
942
937
961
856
929
971
975
884
883
945
930
908
858
937
953
942
879
884
936
975
976
883
930
941
981
859
904
914
899
845
879
938
935
856
883
906
926
945
848
900
930
914
847
881
918
907
878
913
962
987
879
925
936
922
850
888
914
936
863
859
899
971
841
873
885
860
869
945
996
945
860
873
912
959
941
860
924
959
935
881
941
955
948
853
924
914
942
875
919
979
980
1055
885
976
969
955
864
931
951
955
846
916
926
924
867
916
945
965
887
922
965
943
857
848
908
883
908
828
885
897
918
871
882
916
915
867
843
907
902
906
848
893
933
1010
885
927
959
957
858
890
926
918
899
871
929
938
926
842
904
906
941
874
931
904
961
875
918
985
1031
893
972
934
906
840
922
916
933
856
916
945
957
883
926
939
928
863
866
904
935
909
832
908
898
875
852
888
877
915
835
862
896
924
856
898
918
937
903
900
934
906
846
904
902
922
840
887
926
947
914
832
908
912
934
855
916
955
969
963
873
940
959
996
867
908
920
932
935
856
892
928
943
948
863
935
942
933
858
947
945
928
852
879
904
914
846
902
904
975
851
883
901
910
840
855
891
900
838
881
900
926
875
865
914
912
911
853
897
927
930
873
918
918
936
904
842
894
885
891
879
851
910
977
978
864
880
924
907
847
862
902
896
823
886
893
891
837
848
924
930
906
834
912
894
920
829
839
862
877
845
805
871
883
926
838
853
893
894
899
812
852
853
813
855
881
895
871
884
913
898
836
865
889
896
840
875
899
888
885
828
903
925
955
883
912
938
974
877
895
932
935
848
914
924
888
842
902
909
961
853
899
937
973
970
838
889
902
901
836
910
912
920
859
