# Supplementary material for: Yoga in school sports improves functioning of autonomic nervous system in young adults: A non-randomized controlled pilot study
Source: PLoS One. 2020 Apr 13;15(4):e0231299. doi: 10.1371/journal.pone.0231299 (PMC7153865; doi:10.1371/journal.pone.0231299)
Supplement: S1 Raw data — (ZIP) [file pone.0231299.s003.zip › N1_ID 64.txt]

763
805
824
821
793
769
789
813
804
772
746
781
805
799
765
741
765
770
791
760
730
736
744
772
775
748
723
731
759
776
756
730
744
748
750
738
725
744
754
750
736
717
739
757
754
739
724
752
768
759
743
726
766
783
811
775
764
769
760
771
750
735
771
793
805
775
758
783
797
803
783
758
777
819
806
768
748
756
760
759
744
745
765
778
775
777
789
799
805
797
760
744
748
752
757
739
732
746
748
776
754
740
760
769
783
772
726
713
727
744
787
748
742
786
814
818
795
756
766
771
764
754
736
748
778
818
812
746
743
757
784
793
795
752
785
800
811
773
752
770
791
824
772
748
779
805
845
815
769
791
830
807
797
766
789
824
801
783
803
795
785
787
746
754
779
791
764
730
756
768
781
777
750
782
816
836
801
761
772
779
781
758
733
720
756
776
806
781
745
767
770
771
746
742
782
791
783
756
760
759
778
757
733
748
764
789
785
762
740
769
770
795
791
752
773
805
797
816
774
757
801
840
826
785
756
787
801
809
789
758
795
814
811
781
750
765
764
773
766
727
744
760
779
781
750
735
759
791
782
771
742
754
785
783
782
752
732
752
764
767
744
737
761
784
789
763
754
780
789
804
778
758
785
822
832
795
760
779
789
795
762
746
779
799
787
756
728
750
756
768
758
742
762
765
791
801
760
742
777
791
797
770
736
750
766
755
741
746
742
719
732
737
742
730
717
725
755
762
764
765
733
719
752
773
795
758
728
766
781
797
766
732
764
787
795
783
736
746
776
810
807
762
777
801
818
809
777
774
804
828
852
795
779
795
824
813
793
752
793
804
801
772
761
741
744
744
756
763
735
726
780
789
830
787
758
797
810
770
740
723
740
750
781
803
797
767
733
748
785
791
756
738
768
773
775
758
752
783
805
793
756
744
783
778
779
767
747
771
781
756
729
750
754
777
738
729
775
795
807
763
741
771
772
765
754
738
774
787
787
756
748
766
769
758
732
752
770
775
756
730
766
793
840
787
752
781
797
785
762
748
787
791
811
789
754
795
847
834
787
754
766
791
785
785
750
768
775
787
793
760
795
787
801
779
744
787
797
799
758
732
762
750
740
719
717
771
803
803
767
750
789
786
791
755
789
795
807
781
744
784
787
818
785
760
801
828
820
782
765
797
811
794
774
775
785
797
774
748
771
793
813
804
782
736
768
802
864
802
776
826
851
887
813
791
814
781
788
751
743
771
791
822
770
764
804
828
831
773
760
801
818
814
782
757
762
764
769
748
743
781
806
827
789
757
799
805
799
758
748
765
787
789
782
740
766
773
764
742
728
741
738
754
726
717
754
775
792
773
746
779
789
819
779
744
785
811
822
795
764
779
801
810
807
752
746
770
777
785
770
744
787
785
811
777
756
787
789
811
777
746
769
770
775
737
718
731
754
783
742
725
762
781
760
744
744
773
778
789
754
754
789
814
824
778
765
793
819
802
766
769
764
772
773
746
758
789
803
791
752
769
807
793
773
729
744
750
773
750
735
756
796
846
787
760
785
791
789
764
742
772
800
788
755
733
756
777
826
772
746
771
791
795
768
740
764
767
783
743
728
762
771
756
731
738
762
808
807
769
741
773
793
801
758
761
791
791
772
760
802
858
830
793
781
824
858
836
808
776
834
824
787
764
759
788
785
785
760
732
748
760
762
759
729
769
788
800
782
752
781
814
834
807
769
799
805
814
778
761
791
793
791
768
728
754
760
791
772
748
779
799
812
766
746
766
775
777
762
731
765
811
832
767
758
813
824
814
768
771
791
807
779
758
797
779
807
744
729
752
763
787
750
737
775
791
811
771
754
787
801
793
760
785
842
849
819
793
822
810
791
743
767
779
791
792
759
750
783
836
854
834
773
793
813
818
776
748
785
789
820
787
760
797
818
821
769
740
764
791
803
767
748
787
784
777
756
766
775
791
771
747
744
750
759
750
743
793
841
877
825
785
814
842
844
810
785
836
838
821
783
781
814
819
804
760
787
791
834
780
748
765
787
809
777
743
773
779
803
787
742
787
801
803
768
744
783
822
830
809
797
828
838
832
779
762
777
795
811
771
772
812
818
817
787
787
850
869
814
787
836
875
867
803
770
781
770
781
765
748
784
826
836
812
748
748
762
764
801
794
727
730
745
808
809
756
765
860
972
975
838
795
783
807
794
762
791
844
814
789
760
789
817
822
775
760
807
810
819
773
760
783
791
777
747
783
816
811
787
756
797
783
773
764
742
795
838
844
798
778
793
804
778
754
738
768
791
798
770
736
762
818
844
795
771
799
809
832
785
791
830
904
838
776
801
837
875
813
777
799
807
814
787
752
776
822
836
797
761
797
809
807
752
750
779
824
801
765
778
814
830
789
762
801
820
836
795
770
804
854
875
818
789
791
799
789
764
730
752
744
791
766
762
818
867
844
791
793
848
857
850
783
783
815
832
847
805
771
793
795
811
765
756
784
812
830
775
756
791
819
840
787
744
758
781
808
764
738
778
797
828
787
762
810
844
865
789
756
795
850
837
786
763
787
813
830
797
814
856
871
818
774
793
818
816
766
750
781
840
836
775
754
772
826
852
814
764
804
836
821
793
781
834
887
912
843
801
836
850
877
802
770
787
816
844
797
768
814
842
838
771
778
785
806
772
740
762
785
803
785
783
848
857
852
783
775
815
859
858
818
812
836
905
875
789
787
836
853
809
777
805
834
881
822
787
836
879
842
779
756
791
816
893
822
797
848
865
861
795
752
778
810
805
763
758
782
785
783
740
756
781
799
750
734
766
805
855
778
777
795
822
775
760
783
827
894
809
795
847
883
869
805
775
821
857
842
781
787
858
881
828
779
775
813
871
809
761
811
871
869
832
760
787
762
769
758
748
791
820
850
807
779
824
889
810
770
773
774
777
774
789
879
896
836
775
801
818
821
779
779
817
869
861
801
795
826
842
799
783
824
947
905
804
762
783
786
818
783
805
799
818
775
752
787
807
850
902
818
782
798
797
832
774
801
820
812
787
756
811
859
832
785
766
793
834
830
789
756
809
828
851
805
799
859
908
830
793
844
885
834
781
799
822
825
777
740
746
742
825
779
777
846
893
902
828
785
818
940
869
785
756
805
838
851
801
777
813
844
843
784
769
799
850
865
804
786
822
873
900
799
776
783
791
771
748
762
803
828
807
781
793
849
848
812
788
849
852
842
775
752
787
797
824
779
766
809
847
856
812
787
848
885
969
851
799
812
815
787
754
793
834
865
803
765
790
814
801
761
743
783
808
831
785
754
796
799
823
753
747
777
781
793
768
775
850
908
877
805
785
818
848
851
793
774
804
805
824
785
801
871
891
826
785
811
834
828
797
785
830
840
832
803
795
804
834
826
784
781
781
770
763
742
749
763
793
768
736
756
795
807
769
744
783
815
842
791
750
781
803
808
772
758
775
830
822
778
