# Supplementary material for: Yoga in school sports improves functioning of autonomic nervous system in young adults: A non-randomized controlled pilot study
Source: PLoS One. 2020 Apr 13;15(4):e0231299. doi: 10.1371/journal.pone.0231299 (PMC7153865; doi:10.1371/journal.pone.0231299)
Supplement: S1 Raw data — (ZIP) [file pone.0231299.s003.zip › N1_ID 65.txt]

1071
1062
987
1095
1086
1032
1025
1055
968
987
1017
987
920
945
953
973
886
891
932
1035
1002
972
1026
1056
1047
1010
1037
1061
1023
949
1020
1049
982
967
1045
1055
974
1016
1031
992
953
1000
1035
963
963
1026
1039
959
965
1007
1018
976
1026
1041
1047
957
1002
1031
959
953
1002
1008
937
998
1014
951
963
998
992
887
869
865
917
964
1063
1144
1018
1103
1131
1053
1131
1135
1064
1078
1094
1064
1004
1090
1069
935
945
997
1062
988
1076
1075
1013
993
1084
1072
1008
1029
1057
1068
945
1035
1080
1063
943
996
1098
1010
939
1010
1061
986
1041
1062
1047
989
966
1036
1037
965
1062
1057
976
1024
1058
1028
962
997
1000
941
957
992
998
946
974
998
998
957
1032
1029
945
949
979
975
925
987
1048
989
990
1037
1037
961
971
994
994
928
971
990
957
902
979
1023
1000
1000
1039
1008
930
961
996
1013
965
1102
1164
1113
1047
1141
1142
1059
1035
1059
1044
967
990
1026
1006
926
1019
1059
1009
985
1062
1033
942
1017
1055
961
986
1010
1033
967
996
1028
1007
934
984
1008
912
965
1012
969
902
957
1012
986
988
1034
1015
947
971
1020
1064
988
1045
1047
1037
959
1016
1072
992
1002
1065
1043
927
938
992
975
920
976
1047
1053
1010
1066
1061
978
1045
1059
990
1037
1066
981
1000
1019
940
933
969
1002
916
998
1067
1000
1027
1068
1047
945
1008
1018
1000
930
978
1076
1041
971
1047
1047
996
1053
1054
979
1004
1019
1024
925
950
925
872
855
896
930
889
961
1041
1011
954
1017
1033
975
994
1014
1023
946
966
1026
1002
939
994
1032
1009
926
918
945
961
883
918
988
950
980
1035
985
986
1023
1024
949
1016
1045
1017
947
997
1056
1008
1016
1054
1049
969
1002
1031
967
918
941
963
922
928
947
920
853
829
863
998
955
924
1094
1087
985
1051
1074
1000
988
994
940
984
996
945
981
1019
950
941
1000
1000
910
926
990
930
916
982
1000
928
955
1031
995
892
922
992
983
908
945
1026
962
870
908
928
951
892
944
1019
955
865
854
902
979
976
1080
1131
1092
1020
1095
1104
984
951
969
934
1041
1156
1084
1055
1103
1043
940
996
1099
1012
1018
1072
1070
967
1006
1037
1033
957
957
992
983
910
922
1057
1029
941
1028
1017
977
1006
1023
926
920
1033
1070
987
1029
1047
982
932
1010
1019
957
998
1029
1016
926
957
1008
961
994
1051
1031
953
998
1016
933
914
977
961
892
905
949
990
891
943
1002
930
972
1016
975
1017
1030
939
943
1020
978
911
968
1043
971
996
1057
1029
947
983
1011
957
995
1070
1016
941
1006
1027
949
977
1004
924
939
973
984
897
945
980
928
947
1055
1053
961
1010
1007
989
918
970
1016
951
947
1008
992
928
963
1041
969
998
1084
1043
982
1061
1049
972
1012
1039
941
987
1013
944
933
957
961
908
975
1033
975
973
994
980
914
940
965
896
916
949
998
948
1013
1065
1002
1019
1067
986
930
992
1066
938
959
1002
1013
944
1015
1043
959
955
991
968
910
956
1017
943
959
983
976
946
969
1017
988
922
985
1007
944
947
988
1016
937
975
1033
1057
984
1026
1054
987
970
1012
1008
914
943
969
942
865
931
961
909
898
924
949
902
903
961
982
918
951
1053
1019
918
907
949
1012
951
1025
1029
963
981
1039
1019
936
963
1027
967
990
1031
1018
920
918
963
1033
977
1037
1152
1084
992
1055
1092
945
947
987
943
941
1018
1008
947
1035
1067
1029
932
945
990
928
892
969
998
930
924
1002
986
914
965
1016
953
865
879
931
971
891
894
946
974
901
982
1022
1023
926
982
994
932
957
1037
992
934
920
969
1000
910
873
947
1004
932
962
1014
1026
943
953
1045
1027
926
992
1072
1038
964
1012
1035
985
994
1027
1024
931
930
951
984
891
899
974
1024
945
980
1043
967
949
989
992
861
840
846
902
881
928
1076
1097
987
1025
1063
986
965
1043
967
880
887
987
1023
949
1029
1008
946
935
1045
1016
925
958
957
929
951
1045
1051
942
949
994
1016
886
842
881
996
918
971
1050
1024
916
896
938
1021
936
1000
1078
1035
944
1027
1060
981
984
1043
1055
965
890
905
900
887
1187
1123
1067
1152
1145
1056
1076
1096
1012
1006
1047
1002
1011
1080
1010
990
1045
987
921
961
993
888
873
897
953
914
908
1059
994
935
1000
995
927
948
984
994
914
906
1020
963
861
910
952
931
844
889
927
883
895
937
1002
904
860
969
984
924
937
992
1041
932
961
1004
975
898
953
979
908
881
920
984
881
933
1008
1022
888
862
941
1096
992
1051
1094
1033
947
1025
1006
846
846
865
1064
1051
1076
1129
1076
996
1094
1076
975
963
1031
1029
893
889
900
936
871
877
1125
1095
938
949
1037
1012
900
983
1080
967
1035
1072
998
912
957
1026
955
988
1053
1004
923
967
992
985
900
944
970
891
865
877
975
894
852
937
977
890
922
1026
1027
945
889
912
983
888
866
990
978
930
930
986
953
865
852
926
968
901
892
977
975
947
875
1015
977
850
843
1133
1070
973
973
1084
982
971
1049
994
926
933
1006
953
953
1059
1041
937
997
1031
963
935
1010
1012
935
959
1008
1000
902
981
1057
959
972
1043
1065
976
928
996
1043
967
937
1022
1070
984
1028
1060
1012
910
1014
1047
972
903
982
1037
907
917
1020
1045
961
906
1016
1031
922
963
1072
973
961
978
994
910
944
1017
932
855
940
998
1016
972
844
854
996
914
927
1118
1078
976
1034
1060
961
930
972
1012
910
914
994
961
924
920
1047
1031
934
939
996
1036
957
902
976
1012
928
898
1020
1004
918
926
972
951
860
898
1049
1045
973
875
933
969
883
1117
1152
1112
1033
1105
1074
938
906
959
1022
951
957
1037
1022
947
933
989
988
896
918
983
992
930
1041
1088
1017
1029
1053
1002
928
980
1014
920
887
966
965
936
1029
1031
989
1041
1066
957
943
1045
1034
925
952
1039
1029
951
910
951
977
898
905
998
1002
941
951
1030
1015
936
918
982
986
897
865
969
1014
990
875
920
994
941
856
924
1007
1022
978
1122
1084
988
1072
1074
955
991
1064
1039
922
1000
1018
982
900
963
998
948
939
1053
1025
936
953
1025
985
923
895
969
1017
950
916
