# Supplementary material for: Yoga in school sports improves functioning of autonomic nervous system in young adults: A non-randomized controlled pilot study
Source: PLoS One. 2020 Apr 13;15(4):e0231299. doi: 10.1371/journal.pone.0231299 (PMC7153865; doi:10.1371/journal.pone.0231299)
Supplement: S1 Raw data — (ZIP) [file pone.0231299.s003.zip › N1_ID 66.txt]

1160
1164
1078
1028
1092
1158
1101
1034
1037
1113
1125
1084
1021
1081
1111
1066
1045
1078
1119
1131
1059
1047
1094
1113
1107
1030
1072
1160
1158
1070
1036
1101
1164
1133
1049
1021
1104
1178
1142
1078
1094
1125
1109
1063
1080
1250
1234
1143
1062
1100
1127
1129
1076
1041
1113
1145
1060
1026
1049
1080
1113
1082
1045
1102
1111
1072
1014
1023
1078
1094
1049
1035
1151
1181
1131
1092
1156
1184
1140
1080
1112
1148
1119
1084
1041
1112
1158
1154
1080
1055
1101
1116
1091
1057
1115
1192
1148
1086
1067
1132
1112
1078
1045
1097
1155
1127
1060
1067
1119
1113
1049
998
1115
1147
1087
1034
1037
1066
1110
1099
1031
1092
1125
1112
1039
1007
1098
1129
1113
1032
1003
1084
1125
1168
1104
1131
1226
1231
1146
1069
1099
1168
1156
1090
1067
1172
1158
1099
1028
1080
1113
1113
1045
1016
1082
1137
1101
1032
1087
1086
1108
1015
973
1064
1118
1113
1010
986
1023
1069
1060
1028
1080
1140
1116
1045
1021
1117
1145
1123
1043
1006
1019
1098
1107
1043
1162
1118
1109
1070
1110
1207
1207
1152
1129
1199
1182
1152
1051
1053
1136
1135
1092
1055
1150
1162
1092
1039
1090
1142
1135
1059
1037
1125
1158
1133
1057
1060
1123
1117
1098
1019
1071
1115
1143
1089
1045
1127
1141
1150
1073
1013
1084
1160
1123
1084
1165
1203
1154
1066
1102
1144
1139
1086
1096
1215
1197
1154
1082
1141
1164
1156
1055
1025
1131
1178
1142
1067
1054
1122
1123
1072
1012
1082
1140
1094
1016
1037
1113
1100
1047
1000
1070
1131
1134
1057
1008
1045
1105
1127
1057
1008
1068
1125
1135
1019
1014
1092
1105
1090
1020
1002
1076
1117
1086
1025
1026
1090
1109
1049
1017
1116
1154
1146
1077
1009
1061
1092
1107
1057
1058
1094
1123
1107
1047
1049
1078
1102
1043
998
1057
1109
1103
1063
1025
1065
1105
1092
1047
1037
1094
1125
1095
1038
1015
1115
1125
1075
1021
1086
1156
1119
1061
1074
1094
1104
1056
1027
1098
1131
1117
1037
1067
1090
1082
1011
991
1062
1145
1123
1029
978
1038
1085
1057
1029
1129
1170
1137
1051
1011
1047
1100
1115
1045
1049
1092
1090
1043
1011
1059
1090
1058
1006
996
1082
1092
1104
1037
1011
1075
1132
1139
1063
1048
1143
1156
1127
1045
1035
1084
1110
1056
1004
1074
1147
1129
1058
1039
1104
1137
1060
1037
1094
1137
1137
1050
998
1112
1129
1136
1063
1004
1052
1057
1043
1006
994
1090
1107
1104
1015
1008
1045
1114
1113
1051
1064
1166
1148
1108
1025
1076
1139
1121
1035
991
1021
1113
1157
1095
1069
1115
1115
1106
1027
1000
1070
1114
1103
1025
1034
1084
1107
1082
1024
1025
1062
1069
1049
982
967
1037
1084
1059
1021
1090
1113
1094
1049
1011
1082
1118
1113
1049
1051
1103
1090
1053
1004
1021
1076
1115
1047
1000
1045
1069
1080
1027
1000
1068
1090
1074
1049
996
1051
1123
1139
1058
1036
1115
1139
1105
1027
1049
1092
1111
1043
1061
1097
1100
1070
1000
1059
1102
1138
1059
1013
1053
1086
1090
1033
983
1035
1060
1088
1053
1133
1152
1141
1056
1010
1086
1121
1131
1068
1055
1141
1146
1133
1086
1070
1139
1144
1104
1035
996
1039
1057
1045
1027
1082
1133
1131
1064
1008
1041
1096
1098
1064
1023
1075
1086
1050
998
1041
1053
1022
1043
1115
1103
1119
1053
1043
1088
1111
1104
1039
1029
1067
1093
1086
1037
1012
1112
1117
1144
1069
1031
1086
1105
1133
1039
1022
1093
1123
1123
1065
1033
1094
1127
1123
1080
1018
1044
1057
1084
1043
1010
1072
1125
1111
1034
1005
1057
1063
1021
1008
1041
1109
1110
1021
1008
1035
1070
1043
997
984
1029
1067
1035
988
992
1045
1070
1051
1002
1020
1074
1084
1074
1031
1020
1055
1097
1065
1004
1039
1086
1084
1041
970
993
1023
1059
1044
1008
1037
1049
1059
1025
1000
1049
1064
1069
1039
1002
1055
1058
1037
1004
1026
1058
1070
1055
1006
979
1027
1064
1057
1031
1131
1115
1061
1025
1057
1096
1093
987
982
1066
1100
1074
1061
1135
1171
1159
1090
1064
1074
1078
1041
1036
1046
1045
1037
1000
995
1048
1055
1049
1021
957
1036
1062
1055
1029
986
1045
1075
1087
1053
1006
1027
1055
1066
1040
1037
1076
1086
1027
961
1020
1029
1072
1055
1027
1111
1127
1100
1025
1008
1069
1091
1098
1057
1031
1070
1092
1070
1026
1019
1051
1086
1061
976
1016
1039
1049
1029
998
1088
1105
1098
1031
987
1037
1052
1032
1015
1049
1078
1084
1018
994
1064
1080
1096
1047
1020
1078
1131
1078
1004
1005
1065
1129
1080
1051
1138
1168
1143
1055
1078
1076
1092
1060
1049
1086
1076
1070
1014
1016
1105
1119
1153
1092
1097
1135
1154
1088
1049
1055
1052
1047
1002
992
1030
1060
1063
1011
1010
1028
1039
1009
979
1012
1037
1064
1037
1000
1053
1068
1100
1061
986
1014
1021
1059
1033
1006
1086
1117
1096
1029
992
1047
1090
1111
1053
1008
1060
1076
1098
1035
1002
1059
1101
1094
1029
991
1041
1068
1057
998
976
1020
1080
1078
1021
1010
1078
1119
1090
1039
1006
1067
1111
1086
1027
988
1040
1091
1117
1024
988
1028
1070
1064
1049
1115
1133
1096
1033
1053
1058
1063
1021
993
1078
1084
1062
1012
998
1074
1104
1107
1061
1037
1094
1101
1078
1004
965
1031
1043
1059
1037
1045
1109
1108
1048
989
1047
1048
1055
1024
998
1062
1072
1051
990
991
1029
1080
1102
1066
1002
1055
1103
1088
1025
985
1066
1100
1119
1055
1041
1064
1082
1086
1035
1039
1057
1076
1029
996
1045
1077
1062
1014
968
1018
1072
1084
1034
1042
1063
1064
1028
972
1018
1049
1068
1010
984
1032
1054
1032
1000
982
1074
1078
1076
1006
1000
1020
1066
1030
959
978
1039
1051
1023
1000
1045
1078
1077
1027
984
1006
1086
1102
1023
959
1018
1066
1090
1025
1022
1066
1096
1088
1010
974
1045
1068
1071
1000
996
1058
1086
1071
1023
1012
1064
1067
1062
1022
986
1027
1026
1011
1004
950
1017
1037
1045
985
953
1008
1003
1026
972
950
998
1019
1006
986
944
1010
1044
1077
1019
1002
1024
1048
1053
1004
986
1026
1051
1050
1018
1010
1043
1058
1035
995
962
1014
1018
1006
960
954
988
1047
1008
962
959
995
1015
1028
998
957
994
1008
1003
995
959
1023
1074
1074
1028
1045
1049
1050
1026
990
1023
1049
1035
985
953
982
1028
1039
1031
979
1017
1016
1015
977
959
1006
1025
1029
