# Supplementary material for: Yoga in school sports improves functioning of autonomic nervous system in young adults: A non-randomized controlled pilot study
Source: PLoS One. 2020 Apr 13;15(4):e0231299. doi: 10.1371/journal.pone.0231299 (PMC7153865; doi:10.1371/journal.pone.0231299)
Supplement: S1 Raw data — (ZIP) [file pone.0231299.s003.zip › N1_ID 87.txt]

713
705
697
682
690
703
695
689
682
686
713
709
697
678
687
715
709
705
701
723
724
721
693
700
716
713
723
699
713
734
721
711
693
706
712
707
709
684
697
715
709
707
697
706
712
715
707
698
716
721
719
695
703
715
713
709
693
705
717
705
701
680
682
701
707
711
684
699
715
716
721
697
717
727
726
721
699
703
711
711
697
704
738
732
742
717
723
746
746
740
717
721
760
738
724
702
715
734
728
721
713
748
731
726
703
721
728
719
711
690
710
711
711
690
687
707
703
702
699
687
694
691
697
684
687
719
733
728
721
756
752
744
721
724
740
733
724
709
721
723
722
707
696
719
712
723
705
701
723
715
711
699
705
736
725
723
701
717
744
722
727
703
709
736
731
723
709
705
716
715
699
688
703
721
715
701
687
707
705
711
696
699
721
722
717
691
694
707
711
717
691
703
715
711
709
693
696
705
699
689
684
705
709
709
695
692
713
709
703
687
697
704
699
693
682
699
703
711
723
701
697
721
717
718
692
709
722
709
698
695
728
717
721
705
713
727
718
717
703
721
719
726
705
707
727
715
703
687
705
729
728
706
699
715
714
709
696
691
709
705
705
686
701
727
712
709
690
699
711
701
701
688
685
698
693
691
676
686
703
703
688
691
715
711
707
685
690
705
699
686
679
701
711
704
681
699
707
706
705
683
684
707
707
711
689
694
711
714
692
691
727
715
711
691
701
711
703
701
688
717
709
699
678
679
699
702
709
695
703
725
734
719
717
742
742
746
717
728
750
745
730
709
715
734
737
718
699
721
717
709
699
697
721
709
707
692
707
718
723
711
695
709
711
713
690
697
711
730
713
690
675
698
689
690
691
721
734
725
720
727
756
758
757
731
722
739
726
727
703
713
732
721
729
703
699
730
711
715
693
715
723
725
724
696
712
717
705
701
694
715
705
701
689
696
716
711
705
696
705
713
711
699
699
719
713
715
711
691
709
711
705
682
693
711
709
703
701
697
719
719
715
687
705
711
709
694
705
726
709
705
700
716
715
717
703
699
727
715
711
693
690
707
709
705
691
689
708
705
701
687
690
713
707
705
687
692
713
705
703
681
696
711
705
709
693
691
713
703
694
674
681
701
704
705
693
709
734
719
715
701
725
722
731
711
724
750
741
730
711
715
732
725
728
704
707
724
717
703
697
715
707
701
696
693
699
696
687
676
687
713
711
713
697
707
717
709
697
692
713
715
714
692
701
717
703
697
684
689
713
715
713
701
709
727
724
725
701
705
731
714
717
701
700
716
705
706
685
686
699
693
692
683
678
691
698
699
683
696
722
711
713
692
697
717
709
701
689
692
703
693
697
676
688
707
699
695
682
699
711
709
705
688
695
707
703
690
689
715
709
713
697
697
703
700
703
683
688
724
725
705
711
748
750
729
716
723
748
738
733
705
719
728
725
703
709
734
707
698
685
694
712
707
692
689
701
704
699
685
690
711
707
703
689
702
710
702
703
691
694
710
698
697
691
709
715
707
696
714
713
707
692
689
717
715
711
703
693
725
734
725
701
721
740
732
705
704
728
715
703
690
699
705
701
701
688
697
719
715
709
687
695
707
700
705
683
696
714
705
711
686
697
709
709
692
687
721
717
707
695
701
715
713
719
695
705
713
703
695
680
695
692
687
676
680
713
697
697
676
682
697
693
688
687
713
707
701
686
681
711
702
697
689
680
697
692
691
691
692
709
717
724
717
734
754
752
742
729
770
759
746
719
750
750
733
712
713
739
740
724
707
743
726
717
695
707
725
721
715
693
707
732
711
711
696
716
727
717
689
697
709
702
701
697
727
724
721
701
707
723
720
709
690
699
713
705
713
695
694
711
703
701
685
700
724
713
709
686
691
705
699
700
693
684
709
707
709
697
699
727
716
715
694
695
715
699
693
684
697
705
703
686
687
702
697
701
682
691
707
711
703
692
699
719
712
704
701
718
719
705
686
697
709
709
709
682
695
719
693
686
662
668
691
688
701
678
693
721
726
744
717
735
755
745
724
711
731
724
721
701
713
725
716
709
698
716
733
720
704
693
727
716
711
698
699
724
709
715
688
701
723
712
694
697
719
707
713
691
701
725
715
709
687
696
718
707
709
692
697
717
713
697
691
713
717
721
711
689
690
712
715
711
690
691
709
711
721
699
726
752
747
722
717
752
742
721
711
738
736
733
701
709
732
721
727
701
709
730
711
725
693
699
713
709
705
692
695
717
713
713
701
715
716
715
705
692
720
713
713
721
693
694
707
701
703
699
735
748
763
737
744
785
783
750
748
776
767
725
722
754
743
726
715
748
750
734
713
709
735
732
719
703
717
732
721
711
693
715
709
707
687
692
713
701
686
693
709
705
709
685
682
705
699
709
694
689
705
699
698
697
689
708
714
707
682
701
719
705
717
691
701
707
696
707
679
680
707
699
696
685
698
720
709
699
700
718
723
693
694
703
699
690
683
701
700
705
691
699
719
711
719
705
699
715
709
701
684
691
715
713
699
703
725
715
709
697
699
725
711
699
689
690
701
699
703
684
695
715
701
695
680
692
703
695
672
683
696
693
695
674
686
695
691
684
678
701
707
703
690
695
717
711
705
695
707
725
705
709
685
703
709
702
695
682
709
699
697
687
690
707
703
697
686
689
703
709
709
692
695
709
705
709
696
699
720
721
715
707
746
738
743
714
723
754
730
717
699
709
717
703
674
686
705
705
703
690
724
715
711
693
705
711
713
719
689
692
711
701
697
680
693
707
705
709
692
693
719
717
714
702
703
718
711
711
694
709
722
715
699
696
722
721
709
695
694
717
707
699
685
684
689
688
683
676
684
711
701
695
682
695
715
711
711
697
713
721
713
697
693
715
715
707
699
684
709
703
703
692
689
717
719
712
698
730
748
744
725
719
744
736
733
699
701
725
718
709
692
685
707
707
713
694
730
732
721
690
711
718
707
692
701
719
709
689
693
721
711
709
691
706
716
709
692
691
707
705
694
679
684
711
697
692
675
707
709
713
694
695
726
715
705
688
701
717
713
707
687
699
713
711
692
695
715
715
724
700
703
726
719
687
684
703
701
702
681
676
691
703
700
699
680
693
717
705
689
684
709
711
707
685
707
709
698
689
690
707
705
699
687
696
717
703
705
683
698
701
707
701
676
681
700
697
697
678
680
697
697
701
688
693
731
718
719
699
703
723
717
697
690
711
703
707
697
691
725
711
711
695
694
707
712
707
688
695
719
713
701
688
695
705
699
690
675
694
705
705
689
688
709
707
709
685
690
709
707
705
686
699
707
707
701
689
709
717
711
713
693
709
713
705
682
697
709
709
692
685
703
713
692
687
715
707
711
689
711
713
707
684
687
703
706
701
689
678
699
703
701
680
693
702
689
684
685
703
702
701
689
688
709
707
705
687
705
727
726
721
699
704
710
713
686
683
702
701
687
694
716
713
711
690
695
713
705
682
681
698
697
693
676
697
701
700
679
680
701
697
696
679
684
690
687
684
681
713
695
696
674
687
705
707
696
681
701
696
701
678
691
705
715
701
689
706
693
691
682
699
709
697
688
689
715
705
703
682
684
699
697
695
680
697
709
700
695
682
703
717
712
694
685
703
702
699
683
700
711
711
693
695
715
711
721
701
703
736
717
715
713
697
717
728
713
696
705
711
711
705
691
697
705
692
679
692
717
716
702
685
694
703
701
687
684
701
705
696
671
682
689
688
687
672
678
695
696
699
682
685
705
697
690
682
685
697
696
689
674
678
695
695
701
680
680
687
707
700
677
696
713
703
691
688
711
705
693
682
675
694
697
688
681
682
705
703
686
691
705
709
697
690
709
701
683
684
