# Supplementary material for: Yoga in school sports improves functioning of autonomic nervous system in young adults: A non-randomized controlled pilot study
Source: PLoS One. 2020 Apr 13;15(4):e0231299. doi: 10.1371/journal.pone.0231299 (PMC7153865; doi:10.1371/journal.pone.0231299)
Supplement: S1 Raw data — (ZIP) [file pone.0231299.s003.zip › N1_ID 88.txt]

1055
1051
957
1004
1013
1026
951
975
988
996
937
950
980
1014
1008
935
961
965
971
925
872
943
969
988
926
957
988
975
927
973
1006
1016
929
949
989
1006
961
923
977
994
1023
961
957
1006
1039
998
932
943
973
981
921
922
965
990
961
928
961
973
929
901
941
961
932
927
1006
1014
998
963
1021
1065
1045
953
965
968
997
943
937
1010
1020
1019
949
983
1006
1000
949
937
995
1046
1032
947
969
990
1000
943
924
983
982
951
904
969
1045
961
889
877
947
996
979
949
1084
1131
1109
994
1035
1043
1010
947
989
1045
1017
951
975
1006
1025
961
967
990
1008
1012
939
957
963
975
927
934
998
1027
987
945
998
1012
953
943
987
970
942
906
959
1006
986
936
982
1002
1002
928
970
1004
1004
932
945
971
947
906
944
982
1051
963
980
1024
1066
986
952
1013
998
959
946
1006
1033
1004
964
1006
1034
1027
953
990
1022
1002
937
977
994
1023
959
1006
1039
1014
941
969
1022
1003
948
986
1025
1036
959
982
996
1012
951
973
1007
1061
973
1007
1038
1039
957
978
1020
1011
944
994
1066
1084
967
1000
1026
1031
945
957
1022
1074
986
986
1018
1039
947
969
1000
1010
982
926
965
1033
1033
991
1005
1061
1043
963
996
1018
1015
940
1017
1041
1041
967
1041
1066
998
930
963
992
998
924
979
1021
1006
955
1084
1063
1025
961
910
971
1004
1052
969
986
1028
1049
964
989
1004
1019
942
988
1035
1004
945
1012
1051
1033
955
982
995
988
949
1004
1045
996
969
1013
1032
1004
933
947
983
998
945
981
1054
1077
992
1033
1049
1010
953
980
1010
990
934
976
991
1039
955
998
1023
1014
951
996
992
1002
944
943
947
981
933
949
1002
1018
963
976
1006
1032
988
953
980
1018
969
945
1014
1006
939
971
1010
1009
950
974
1000
1002
932
961
980
1010
1004
928
988
1019
1024
943
971
1015
995
937
938
996
1015
938
967
1015
1022
969
988
1010
1023
959
959
967
1008
947
945
955
981
929
942
1012
1042
959
979
988
989
935
984
1038
982
979
1046
1082
1010
1006
1045
1064
979
973
992
1045
994
941
983
1004
992
931
967
981
996
947
982
991
1006
949
1011
1024
1033
959
971
996
1051
963
982
1004
1014
951
986
1020
1045
953
959
984
1021
954
1009
1026
1011
961
1034
1011
1002
942
943
1000
1031
975
1055
1095
1061
988
1057
1053
1001
936
977
984
1010
922
951
984
1002
934
984
1014
1052
954
992
1006
966
930
994
1006
1027
942
1014
1039
998
933
977
982
1010
943
1012
1053
1062
971
982
1004
991
947
980
977
1002
935
967
1026
1009
942
986
1002
1014
939
990
1010
1016
941
981
992
955
945
1006
1047
990
949
987
978
942
914
1013
1032
1007
959
1014
1012
1056
952
1006
982
963
930
1019
1025
1012
986
1045
1073
986
1023
1043
1039
971
990
991
994
949
1008
1023
1014
971
1004
1019
981
937
992
985
1007
963
1000
1045
1045
969
984
1002
994
918
977
1027
1039
944
1052
1071
1019
973
1017
1040
1003
950
1031
1047
1027
951
1000
1051
1020
949
978
983
1008
957
990
1066
1031
963
987
1004
1002
939
1002
1010
1011
959
1002
1053
1047
943
971
996
985
919
1002
1039
987
967
1048
1030
949
978
1088
1047
961
969
1014
1000
955
961
986
1023
955
1008
1057
1041
975
990
1015
993
923
955
979
980
938
986
1006
983
943
1012
1050
971
967
990
1024
955
943
959
971
939
934
1021
1074
1026
1004
1066
1057
984
961
996
1008
996
940
1019
1045
1029
952
992
986
1018
939
981
994
1017
955
967
1006
1018
980
1012
1021
1008
924
932
964
996
973
961
982
999
935
984
1012
988
956
976
1031
1032
951
988
1049
1019
954
988
1017
1000
942
996
1045
1002
967
984
1004
994
943
977
1037
1047
973
1015
988
985
926
974
977
967
931
953
1002
967
904
973
975
976
936
978
1026
1041
947
955
965
961
918
963
1033
1082
1006
1027
1045
992
944
984
1006
1002
949
990
1033
1043
981
1008
1021
981
935
990
1002
985
949
1016
1048
989
1013
1022
1008
937
949
969
959
918
984
987
967
929
977
1062
1012
928
984
1010
1025
961
981
1027
1023
944
1004
1013
998
928
981
1002
998
933
961
981
1019
946
970
977
1021
955
981
1006
976
926
957
992
957
920
965
1074
965
981
1013
1028
968
1034
1089
1073
961
996
996
1002
951
1004
1084
1064
979
1010
1031
992
935
987
1017
1028
957
988
1023
1034
951
998
984
969
963
1006
998
930
986
1004
945
947
981
990
943
932
973
1004
947
939
967
988
942
957
978
983
924
949
974
957
932
994
1030
1013
951
981
1056
1016
947
989
1029
1021
946
1021
1037
1080
989
986
1022
1009
959
1002
1002
1033
952
998
1007
975
945
953
967
1008
941
958
1005
989
939
984
1008
973
918
947
955
983
931
993
1035
1031
955
1000
1008
984
918
936
984
979
925
995
1035
1039
963
1013
1022
1047
957
996
1006
1002
933
961
975
992
941
1000
1014
1051
943
969
1010
1002
933
957
971
976
938
947
1010
1070
994
991
1029
1025
952
957
1002
959
923
1012
1004
959
984
1028
1037
949
1008
1021
985
927
961
979
976
928
971
1008
998
935
979
1012
966
918
951
995
994
933
996
1026
1013
940
986
1028
1035
957
994
1019
1045
959
969
998
996
934
955
1012
1056
948
990
1021
1010
965
1006
1033
1014
939
986
1008
987
929
969
1008
986
945
971
1000
969
918
982
1033
1004
940
994
1039
1037
940
963
992
994
957
988
1041
1047
977
990
1015
1045
967
985
1015
1004
955
983
1029
978
930
957
992
1008
967
1012
1074
1055
962
983
980
973
937
1020
1123
1074
1018
1086
1094
1005
973
982
1008
950
996
1066
1045
982
1012
1029
993
937
982
1016
988
944
1002
1045
1060
967
977
988
1010
921
961
967
996
946
974
1024
992
965
988
1029
959
932
992
1006
1000
922
972
1012
967
922
959
986
1004
932
972
1000
1034
953
994
1027
1014
933
1012
1047
1023
981
1041
1049
1002
929
981
992
982
950
1008
1000
980
959
1004
1049
967
972
998
1014
943
955
991
962
942
957
986
994
940
933
996
1012
975
933
993
1029
1019
954
1005
1034
1041
963
974
983
990
928
941
