# Supplementary material for: Yoga in school sports improves functioning of autonomic nervous system in young adults: A non-randomized controlled pilot study
Source: PLoS One. 2020 Apr 13;15(4):e0231299. doi: 10.1371/journal.pone.0231299 (PMC7153865; doi:10.1371/journal.pone.0231299)
Supplement: S1 Raw data — (ZIP) [file pone.0231299.s003.zip › N2_ID 11.txt]

1043
1289
1289
1256
1169
1061
1324
1227
1201
1119
1442
1343
1217
1098
1394
1328
1264
1145
1199
1437
1410
1264
1211
1303
1293
1136
1075
1345
1213
1143
1058
1434
1293
1189
1084
1254
1293
1088
1082
1334
1426
1170
1086
1307
1459
1294
1106
1240
1272
1207
1062
1203
1461
1321
1238
1439
1373
1213
1319
1312
1203
1145
1427
1305
1070
1313
1439
1350
1305
1347
1246
1143
1318
1391
1301
1088
1377
1386
1295
1061
1142
1291
1258
1078
1387
1313
1134
1030
1064
1311
1246
1105
1508
1359
1250
1118
1302
1323
1201
1121
1422
1390
1248
1080
1295
1233
1205
1047
1398
1315
1125
1066
1326
1192
1086
1050
1104
1422
1250
1148
1358
1398
1262
1312
1405
1367
1207
1326
1355
1241
1101
1424
1330
1160
1073
1201
1453
1273
1119
1569
1361
1231
1082
1236
1328
1201
1239
1214
1282
1148
1121
1391
1367
1148
1243
1212
1223
1055
1178
1400
1324
1108
1277
1396
1323
1066
1184
1445
1330
1203
1502
1410
1164
1272
1285
1248
1111
1286
1300
1160
1106
1254
1424
1259
1071
1254
1254
1175
1026
1136
1366
1338
1115
1467
1429
1289
1164
1373
1340
1229
1160
1123
1209
1162
1096
1447
1359
1204
1068
1437
1457
1286
1232
1336
1371
1191
1217
1391
1336
1140
1098
1151
1378
1192
1160
1453
1315
1072
1303
1392
1197
1123
1491
1379
1236
1213
1318
1248
1074
1125
1393
1391
1158
1256
1400
1287
1059
1138
1229
1232
1112
1447
1363
1268
1076
1281
1256
1231
1045
1125
1195
1244
1057
1386
1295
1141
1060
1420
1311
1170
1055
1255
1323
1234
1051
1215
1295
1300
1094
1192
1265
1254
1037
1432
1394
1330
1114
1236
1262
1189
1106
1392
1299
1143
1121
1269
1227
1226
1092
1432
1318
1281
1092
1440
1316
1035
1074
1358
1474
1188
1410
1461
1342
1133
1488
1432
1306
1225
1355
1358
1197
1268
1437
1373
1192
1275
1312
1204
1089
1200
1345
1205
1090
1416
1272
1140
1098
1438
1343
1178
1189
1327
1279
1141
1220
1332
1297
1133
1301
1398
1350
1180
1242
1461
1369
1127
1205
1414
1422
1281
1426
1375
1215
1170
1351
1234
1106
1391
1343
1166
1131
1246
1397
1246
1133
1267
1209
1094
1453
1303
1181
1063
1197
1295
1276
1121
1461
1353
1172
1107
1418
1282
1091
1163
1369
1224
1088
1141
1387
1238
1051
1216
1342
1213
1057
1129
1318
1250
1102
1279
1308
1219
1088
1334
1273
1237
1117
1152
1346
1248
1145
1144
1285
1307
1113
1272
1308
1207
1119
1254
1252
1172
1071
1169
1213
1268
1080
1422
1275
1172
1045
1129
1367
1354
1109
1318
1414
1260
1196
1400
1305
1115
1207
1271
1161
1066
1312
1288
1261
1112
1320
1234
1158
1114
1326
1250
1133
1101
1266
1178
1109
1076
1155
1302
1157
1072
1344
1207
1228
1074
1414
1276
1164
1107
1405
1312
1172
1115
1354
1275
1125
1127
1205
1256
1174
1269
1369
1307
1106
1400
1287
1182
1086
1175
1217
1172
1102
1201
1314
1225
1113
1190
1214
1143
1086
1168
1338
1127
1174
1295
1300
1065
1183
1233
1260
1066
1242
1203
1180
1086
1111
1260
1230
1096
1190
1316
1090
1109
1149
1340
1103
1361
1383
1268
1158
1225
1220
1121
1135
1389
1338
1117
1453
1373
1320
1198
1279
1303
1119
1279
1383
1303
1113
1193
1340
1160
1090
1340
1318
1244
1110
1234
1344
1144
1122
1168
1513
1307
1078
1355
1444
1303
1136
1422
1418
1188
1168
1312
1297
1072
1293
1389
1297
1088
1324
1326
1156
1063
1383
1320
1207
1068
1408
1375
1256
1057
1098
1203
1240
1078
1231
1369
1291
1080
1269
1278
1209
1056
1178
1430
1369
1133
1326
1389
1226
1070
1229
1256
1246
1049
1435
1397
1277
1192
1470
1336
1166
1377
1395
1248
1049
1210
1317
1236
1113
1204
1373
1277
1082
1355
1258
1203
1073
1316
1389
1248
1129
1191
1381
1203
1151
1320
1252
1174
1093
1250
1233
1101
1213
1233
1213
1089
1284
1220
1213
1113
1407
1291
1115
1061
1074
1373
1213
1064
1254
1436
1287
1248
1345
1405
1193
1108
1283
1291
1084
1242
1295
1162
1115
1377
1330
1143
1138
1186
1260
1107
1190
1408
1310
1080
1170
1428
1334
1121
1260
1375
1144
1131
1436
1396
1149
1269
1438
1312
1182
1266
1386
1284
1158
1160
1437
1186
1090
1111
1393
1162
1209
1375
1279
1051
1182
1275
1225
1095
1406
1356
1248
1152
1192
1299
1244
1170
1252
1197
1123
1349
1336
1207
1065
1287
1365
1235
1111
1223
1367
1275
1088
1174
1426
1250
1117
1158
1311
1113
1150
1401
1234
1070
1135
1309
1230
1102
1226
1127
1348
1189
1592
1438
1289
1213
1474
1389
1232
1190
1131
1117
1101
1372
1443
1287
1090
1291
1301
1127
1099
1287
1246
1186
1557
1439
1295
1316
1297
1266
1072
1266
1236
1211
1104
1248
1252
1265
1080
1260
1238
1194
1095
1442
1338
1170
1119
1398
1430
1262
957
1044
1139
1537
1403
1185
1510
1473
1310
1367
1393
1373
1193
1233
1295
1238
1262
1381
1210
1215
1338
1406
1190
1180
1263
1174
1100
1334
1166
1150
1066
1110
1301
1156
1117
1244
1278
1130
1092
1137
1230
1219
1098
1234
1260
1197
1139
1379
1299
1152
1123
1174
1373
1096
1367
1344
1113
1113
1164
1260
1105
1176
1391
1228
1063
1129
1336
1267
1121
1285
1364
1258
1103
1150
1346
1117
1143
1234
1243
1113
1338
1250
1283
1076
1158
1289
1225
1238
1281
1116
1156
1262
1199
1096
1127
1314
1283
1084
1274
1339
1297
1094
1256
1174
1174
1086
1175
1229
1252
1113
1180
1224
1104
1113
1065
1250
1103
1451
1397
1217
1263
1338
1256
1082
1213
1187
1258
1080
1385
1279
1104
1113
1231
