# Supplementary material for: Yoga in school sports improves functioning of autonomic nervous system in young adults: A non-randomized controlled pilot study
Source: PLoS One. 2020 Apr 13;15(4):e0231299. doi: 10.1371/journal.pone.0231299 (PMC7153865; doi:10.1371/journal.pone.0231299)
Supplement: S1 Raw data — (ZIP) [file pone.0231299.s003.zip › N2_ID 12.txt]

1053
1013
1053
1090
1094
1060
1143
1137
1109
1010
1009
1018
1059
1009
1073
1107
1068
1016
1031
1053
1000
986
998
1016
1002
967
1008
1029
1039
971
951
1008
1091
1081
1052
1117
1139
1069
1035
1041
1033
1010
1037
1037
1014
976
1008
1027
981
955
1035
1064
1061
1004
1049
1056
1037
989
1025
1053
1053
1009
1020
1033
1022
980
998
1041
1045
992
1022
1060
1086
1010
1029
1035
1038
970
1022
1058
1061
1004
1068
1086
1053
990
1037
1059
1070
1014
1060
1084
1090
1018
1004
1087
1276
1246
1170
1148
1116
1101
1049
1047
1123
1156
1068
1032
1054
1084
1034
996
1039
1068
1047
1002
1055
1091
1090
1004
1053
1082
1103
1061
1098
1123
1093
1051
1069
1084
1044
995
1013
1014
1000
998
1031
1055
1012
1015
1034
1041
990
1013
1039
1067
1035
1014
1045
1043
1000
961
996
1033
1060
1030
1103
1158
1112
1080
1115
1111
1053
1049
1070
1076
1063
1006
1072
1053
1053
984
1008
1049
1070
1010
1091
1129
1092
1031
1071
1058
1026
961
1015
1033
1020
969
1006
1021
1002
980
1028
1064
1026
968
1006
1032
1031
992
1049
1084
1066
1012
1051
1066
1059
994
1029
1033
1032
980
1004
1025
1000
971
1014
1064
1028
1011
1086
1106
1052
998
1028
1023
1008
967
1013
1055
1028
996
1029
1049
1019
969
1012
1058
1073
1019
1053
1070
1067
1044
1084
1096
1033
1037
1024
1033
986
1024
1074
1121
1065
1072
1105
1079
1007
1039
1016
998
959
1004
1047
1043
986
1051
1070
1067
1007
1057
1065
1031
990
988
996
959
1022
1041
1033
998
1063
1093
1043
1008
1043
1053
1053
992
996
1027
1110
1084
1158
1197
1109
1086
1090
1063
1037
1027
965
1000
1010
1019
983
1021
1024
1006
964
993
1011
985
964
985
998
967
949
1006
1015
995
962
998
1022
996
949
991
1007
991
980
1033
1090
1049
1016
1060
1078
1057
1012
1062
1065
1066
1019
1041
1071
1060
1010
1039
1061
1043
1004
1009
1043
1082
1028
1023
1051
1070
1006
1084
1084
1078
1012
1053
1086
1046
1022
1053
1027
1010
963
1015
1061
1027
1000
1039
1059
1029
969
996
1016
1009
971
1000
984
948
957
972
1000
981
974
1000
1012
990
998
1022
1039
1014
1054
1075
1035
998
1025
1014
978
995
1023
1039
1000
1033
1028
1027
992
992
1024
1037
996
1012
1041
1047
986
1021
1022
1004
976
1022
1041
1008
964
1002
1024
998
961
980
977
965
957
1009
1059
1027
1000
1028
1027
1010
969
1015
1063
1037
1025
1049
1055
1004
1025
1076
1115
1051
1100
1103
1053
1010
1023
1045
1035
1061
1094
1101
1061
1086
1090
1045
1027
1064
1078
1030
1025
1078
1090
1051
994
1045
1101
1092
1041
1084
1100
1027
1008
1037
1043
1004
1000
1033
1020
974
1018
1043
1098
1035
1072
1084
1025
1024
1045
1054
1008
989
1044
1106
1037
1055
1097
1080
1014
1047
1025
1000
993
1023
1051
1037
1002
1012
1025
982
1014
1010
994
980
1045
1112
1076
1015
1040
1039
986
1021
1049
1041
983
1025
1055
1010
968
1022
1035
1055
1004
1054
1076
1041
1028
1047
1062
1008
1039
1057
1019
985
1035
1043
1000
986
1014
1027
979
1019
1039
1031
1000
1026
1037
1012
998
1048
1057
1010
1014
1046
1065
1010
1027
1055
1043
986
1043
1064
1049
1020
1041
1043
996
976
995
1021
1016
1043
1089
1098
1025
1053
1051
1014
1025
1037
1039
979
1023
1051
1019
1004
1079
1078
1013
1034
1052
1053
1012
1025
1049
1051
1008
1009
1030
1015
983
1017
1041
1022
959
994
1025
1020
969
1011
1016
1000
969
1009
1057
1055
1033
1039
1064
1026
1012
1060
1076
1014
1039
1047
1017
985
1008
1011
1008
1006
1023
1040
996
1023
1004
1014
976
1026
1060
1027
1012
1069
1066
1012
1007
1000
1032
1002
1017
1037
1049
988
1012
1029
1032
1002
1060
1065
1049
1001
1018
1039
1000
957
1012
1043
1029
973
1029
1076
1069
1027
1074
1088
1072
1032
1087
1073
1027
1039
1057
1049
1002
1025
1027
1012
994
1031
1069
1029
1012
1027
1039
985
980
1006
1047
1029
996
1123
1215
1121
1078
1084
1086
1051
1029
1055
1070
1018
1017
1043
1055
1016
1070
1072
1053
1031
1059
1037
1006
1017
979
1051
1187
1211
1080
1145
1144
1082
1114
1117
1056
1059
1070
1071
1023
1047
1086
1051
1009
1061
1094
1037
1025
1051
1076
1037
1039
1059
1078
1055
1027
1061
1074
1019
1002
1016
1025
981
1004
1043
1095
1067
1056
1063
1055
990
1029
1033
1028
955
984
992
1000
981
1076
1203
1217
1131
1133
1119
1056
1127
1143
1082
1037
1053
1037
1016
1044
1065
1012
1009
1051
1092
1049
1039
1055
1058
1006
1027
1057
1039
982
1026
1058
1012
1016
1054
1057
1014
1017
1053
1041
1000
1043
1057
1049
1039
1076
1088
1011
1020
1059
1093
1047
1072
1065
1041
1055
1068
1023
1004
1063
1103
1043
1022
1049
1066
1029
1043
1078
1090
1012
1039
1053
1021
983
1013
1043
1028
994
1027
1061
1017
1014
1039
1064
1006
1012
1072
1168
1114
1080
1150
1137
1080
1051
1066
1057
1000
1007
1039
1042
996
1035
1045
1025
990
1026
1064
1022
970
1002
1026
1031
1018
1103
1086
1057
1033
1084
1099
1053
1072
1108
1062
994
1008
1020
971
951
992
1053
1037
984
977
1039
1092
974
1051
1170
1135
1166
1203
1160
1074
1082
1086
1024
1019
1016
1007
999
1021
1029
985
1021
1047
994
990
1016
1039
990
981
992
1018
990
1000
1088
1162
1070
1051
1066
1084
1041
1086
1115
1092
1028
1054
1073
1039
1011
1077
1107
1057
1052
1059
1080
1023
1051
1090
1092
1047
1093
1086
997
1015
1012
1017
1010
1092
1145
1070
1105
1114
1070
1017
1057
1057
1064
1018
1000
1053
1072
1043
1088
1111
1096
1039
1080
1078
1049
1023
1069
1113
1076
1008
1045
1074
1100
1107
1232
1264
1129
1088
1105
1123
1047
1059
1109
1123
1067
1105
1110
1062
1061
1072
1060
1014
1051
1051
1004
988
1043
1062
1020
994
996
1012
998
974
1040
1181
1190
1095
1176
1174
1090
1086
1052
1049
1008
1024
1042
1038
990
1053
1046
1041
1006
1080
1100
1053
1002
1021
1028
1003
1010
1035
1022
980
951
973
992
989
951
988
1008
1029
996
990
1047
1075
1039
992
1031
1070
1069
1031
1064
1123
1065
1012
1052
1061
1066
1002
1043
1067
1080
1015
1065
1101
1051
1006
1086
1119
1053
1045
1068
1055
1008
949
994
1062
1102
1037
1096
1121
1092
1017
1077
1054
1026
1000
1037
1060
1055
1023
1069
1072
1041
1002
1039
1080
