# Supplementary material for: Yoga in school sports improves functioning of autonomic nervous system in young adults: A non-randomized controlled pilot study
Source: PLoS One. 2020 Apr 13;15(4):e0231299. doi: 10.1371/journal.pone.0231299 (PMC7153865; doi:10.1371/journal.pone.0231299)
Supplement: S1 Raw data — (ZIP) [file pone.0231299.s003.zip › N2_ID 13.txt]

906
926
969
957
957
941
920
914
873
915
943
949
891
941
998
983
927
985
972
981
889
917
948
926
896
936
968
975
957
943
899
873
902
967
959
908
887
871
855
819
908
986
951
874
941
937
903
830
935
1032
1027
941
1010
998
904
879
911
918
873
912
994
963
918
900
943
1018
910
930
992
957
947
975
1008
947
947
951
930
936
920
951
982
926
955
957
973
914
926
908
877
853
885
902
920
864
869
902
904
866
896
902
918
871
883
926
934
900
840
875
918
894
901
931
893
879
947
1006
961
990
969
955
936
953
990
926
863
957
961
977
869
845
893
914
934
920
964
998
940
990
1043
942
919
977
979
947
928
916
875
914
968
959
928
955
936
924
888
973
961
947
879
955
957
893
894
940
906
920
887
955
962
903
947
951
920
860
929
946
916
904
947
979
929
914
930
924
902
881
926
961
947
881
939
946
920
867
892
916
901
892
930
924
896
967
973
916
947
930
955
916
959
959
941
908
954
982
994
947
946
951
947
908
952
959
927
895
928
941
918
916
935
942
898
946
929
901
888
907
968
899
896
916
942
912
890
909
957
918
931
948
955
908
941
932
926
836
906
922
904
869
897
945
918
879
939
922
893
855
955
994
950
927
942
976
901
900
928
955
937
932
977
929
918
996
998
967
973
984
979
931
952
966
936
906
926
938
937
896
944
953
918
861
897
888
873
905
943
942
892
957
994
946
898
967
967
935
910
928
957
924
955
959
932
902
975
982
932
918
949
928
882
916
938
916
887
902
904
867
897
924
935
912
909
953
910
873
887
933
949
893
897
923
932
939
977
969
943
981
970
914
918
953
954
920
900
914
889
900
920
916
910
934
943
943
907
935
951
872
923
957
936
912
936
935
875
912
944
886
926
971
963
920
951
951
930
904
973
972
905
951
968
922
932
928
945
895
951
957
926
939
947
932
898
912
936
885
877
941
940
886
907
925
938
912
928
947
963
941
953
918
907
877
937
947
920
883
941
957
948
937
963
934
916
918
963
923
891
941
940
887
912
916
924
916
947
947
910
967
973
945
883
887
898
891
904
963
971
929
934
951
896
864
927
940
893
941
955
936
888
932
959
892
889
887
885
845
948
943
898
909
960
946
933
973
957
914
951
936
918
863
922
945
934
879
939
946
931
936
931
944
914
951
920
933
889
961
945
895
877
885
892
883
879
889
925
866
912
922
888
914
938
949
914
908
940
898
865
911
939
914
920
922
930
857
875
908
912
895
926
941
916
910
961
944
875
877
878
872
849
858
908
986
957
1020
1033
976
1010
992
916
955
991
959
943
967
955
918
933
957
915
927
938
924
929
948
939
914
949
934
887
920
929
873
908
907
863
848
912
961
892
932
943
948
910
963
959
910
929
952
961
919
930
971
937
899
931
918
938
922
918
861
879
898
883
862
912
953
955
926
982
971
902
885
932
951
933
905
921
954
927
944
947
959
918
875
908
943
909
955
970
938
920
957
941
963
981
949
924
976
975
926
937
944
906
861
858
869
853
895
959
1006
939
969
935
905
947
957
953
906
920
920
901
970
967
957
938
974
967
906
953
979
928
949
951
934
894
945
979
912
893
931
938
890
920
944
902
893
912
924
917
948
920
873
892
934
867
873
934
935
885
912
943
926
981
1004
982
916
940
906
892
885
953
998
951
909
939
940
927
932
961
955
883
955
945
914
906
958
937
885
906
934
912
869
918
910
869
885
943
936
906
936
941
945
899
924
947
949
895
921
954
910
875
892
907
906
885
923
942
892
885
899
904
887
920
904
873
879
906
920
902
940
935
912
897
943
977
931
948
945
936
902
943
969
934
906
920
945
928
883
943
955
924
898
914
895
854
906
926
904
920
918
908
853
903
902
885
883
931
920
887
963
980
924
936
990
977
900
937
959
952
976
965
947
905
949
970
938
900
901
924
908
890
926
949
870
947
945
897
941
947
912
887
938
939
908
928
969
949
922
920
896
879
883
926
955
900
955
944
902
965
965
925
913
935
936
894
936
951
967
937
940
957
886
889
906
895
881
927
954
912
904
965
961
929
965
987
951
974
987
961
925
924
940
894
899
947
947
893
945
949
938
892
948
945
898
918
944
902
861
918
924
918
899
964
985
922
908
941
950
957
888
938
957
887
902
908
918
887
927
956
931
891
926
953
902
891
922
935
899
828
877
906
902
965
988
940
959
969
919
942
953
949
871
905
929
932
910
928
926
904
916
939
922
901
927
940
924
886
905
918
892
926
936
896
873
912
918
918
932
947
932
898
926
945
926
893
947
957
926
873
914
939
920
916
944
939
912
930
963
935
926
941
950
900
922
918
894
856
894
911
923
891
943
948
910
881
929
957
920
916
946
941
910
940
953
951
869
867
914
916
895
949
943
891
947
934
900
928
955
942
929
942
937
891
939
955
944
906
930
935
924
898
940
939
881
883
877
908
891
986
959
893
941
951
912
926
953
965
922
990
986
944
908
922
949
875
899
949
918
855
924
940
906
851
875
912
909
877
955
908
846
880
957
948
943
1074
1010
951
949
1006
948
974
996
979
931
973
998
977
957
963
941
902
961
963
965
920
945
944
914
927
936
916
881
959
937
899
928
931
932
900
885
889
861
906
967
910
955
975
971
906
930
943
930
884
907
902
887
914
937
942
904
963
984
959
947
967
955
885
875
938
966
942
888
914
932
904
909
933
946
890
922
941
915
935
941
944
908
973
939
914
895
929
940
943
897
900
930
957
906
969
959
922
910
931
922
875
912
959
918
893
959
932
879
914
927
916
889
877
906
871
938
957
949
955
953
955
901
922
964
928
893
949
965
947
928
951
936
892
899
931
908
873
907
924
923
924
957
977
924
953
959
924
894
941
997
947
943
965
951
916
906
930
871
877
957
920
885
939
969
942
918
947
933
883
940
935
893
904
920
945
916
934
939
914
883
926
941
922
