# Supplementary material for: Yoga in school sports improves functioning of autonomic nervous system in young adults: A non-randomized controlled pilot study
Source: PLoS One. 2020 Apr 13;15(4):e0231299. doi: 10.1371/journal.pone.0231299 (PMC7153865; doi:10.1371/journal.pone.0231299)
Supplement: S1 Raw data — (ZIP) [file pone.0231299.s003.zip › N2_ID 16.txt]

771
823
863
851
858
787
756
804
936
1012
886
793
846
975
947
842
765
768
814
922
891
818
752
768
793
845
874
832
824
857
850
836
793
754
750
787
830
1010
826
756
763
785
946
912
908
777
782
812
926
896
811
756
812
967
957
934
816
744
741
761
854
949
865
789
887
1006
976
893
789
791
787
834
865
803
762
791
830
961
947
834
750
746
774
910
926
824
799
814
881
887
847
793
778
873
967
906
840
769
750
760
793
812
801
742
774
799
867
783
760
781
836
969
892
815
883
980
957
879
891
886
940
875
804
756
791
834
934
939
854
791
844
871
916
900
807
795
771
795
856
880
823
773
815
945
959
916
828
799
867
951
901
816
816
914
801
799
775
754
821
931
1014
1018
910
849
879
901
847
819
900
961
936
851
781
789
823
908
922
883
793
779
816
862
859
810
760
754
801
832
908
805
771
891
990
961
879
828
869
977
906
854
795
773
785
877
986
920
828
817
861
889
861
781
747
757
795
926
926
875
758
752
789
808
844
854
783
853
946
982
918
844
830
849
883
869
807
775
805
859
915
884
780
748
789
1111
994
928
869
959
963
959
869
797
771
803
877
908
862
771
748
781
844
897
898
818
776
777
844
896
881
824
782
859
943
911
826
752
748
789
1012
902
812
852
896
928
860
804
828
848
891
875
797
781
814
889
932
931
797
773
827
927
889
883
793
779
873
1012
943
858
789
830
871
930
906
844
791
853
904
934
910
776
738
738
768
875
955
896
795
813
855
918
901
810
774
804
807
844
861
805
795
826
843
844
801
764
814
897
947
889
796
766
826
895
922
879
822
824
887
910
889
824
799
814
859
860
834
763
790
783
937
897
826
756
797
865
900
860
796
829
832
869
877
791
760
785
824
859
836
789
758
789
815
812
822
807
754
809
892
895
890
813
765
827
855
848
814
779
750
770
793
859
830
799
844
871
887
849
813
779
822
895
916
818
754
768
787
855
883
832
787
842
834
838
850
795
753
778
797
838
816
781
842
922
939
883
795
762
803
884
928
850
779
742
760
816
918
928
842
828
896
930
981
808
779
811
838
873
848
777
773
823
865
849
815
834
840
886
920
872
839
993
955
914
824
822
860
863
810
799
781
788
828
1029
955
854
794
819
844
851
850
783
746
781
795
928
906
809
767
807
856
917
885
797
820
856
922
865
793
824
856
1004
863
775
752
778
794
836
881
840
807
869
902
922
867
782
785
830
820
875
838
785
818
877
856
816
760
766
804
930
963
842
785
818
897
896
828
793
834
942
945
897
804
809
832
904
947
864
775
805
904
875
867
797
772
810
893
931
838
780
785
853
893
888
879
795
785
817
830
814
829
779
785
918
994
961
895
804
848
877
885
900
848
783
795
894
891
912
815
751
770
807
855
889
806
784
802
871
930
865
756
830
819
879
914
808
768
865
889
926
851
774
746
759
807
934
947
865
832
926
957
949
860
781
801
836
933
863
827
753
758
776
888
918
864
802
782
794
864
886
870
791
785
851
920
930
812
793
848
881
902
834
770
793
832
924
855
789
738
758
789
912
879
803
809
871
898
885
820
799
904
938
916
844
783
801
834
910
898
838
756
805
836
855
846
894
750
760
760
797
859
822
764
814
954
988
963
844
867
861
859
821
767
766
805
880
889
824
770
820
864
939
918
865
774
806
858
925
875
799
811
824
893
879
787
763
811
881
879
834
775
793
828
865
871
786
769
832
801
830
824
758
742
785
895
932
888
789
799
848
886
895
842
750
758
777
873
908
887
787
807
828
867
957
840
750
808
891
951
926
846
832
881
892
881
807
758
771
828
977
867
781
807
822
910
899
820
771
786
810
1000
928
820
760
785
834
940
919
844
795
820
832
877
829
779
806
836
920
911
841
774
810
823
873
804
776
763
809
879
916
865
801
830
863
893
861
805
775
799
857
877
862
801
783
791
822
832
815
761
799
850
925
893
828
760
785
807
812
871
828
776
795
808
881
899
826
787
842
924
884
914
801
768
754
777
934
859
791
746
777
844
930
873
805
830
838
871
861
805
804
840
938
896
850
773
785
813
851
791
780
851
1055
998
908
824
846
877
859
815
771
795
856
924
898
824
791
834
975
904
813
758
789
796
887
891
838
779
795
928
890
867
782
730
746
772
873
949
816
764
791
785
834
889
836
775
807
887
1015
910
811
785
803
863
920
828
764
808
1055
988
952
849
832
834
897
908
832
783
807
875
926
880
805
746
787
832
895
914
810
776
816
924
900
883
803
775
801
862
871
808
783
813
879
928
884
826
760
783
854
914
863
770
816
854
933
914
819
803
871
888
891
816
762
781
869
913
843
787
830
864
849
817
785
799
851
881
875
809
742
779
864
935
940
855
791
826
879
883
832
787
793
809
966
916
875
770
812
874
931
885
783
799
859
936
932
882
809
809
845
881
869
797
797
846
879
904
824
766
785
826
865
903
804
758
787
895
916
847
789
831
912
902
844
771
748
756
797
891
943
900
813
861
924
910
821
750
781
818
883
914
861
789
807
918
924
935
807
785
789
873
899
838
795
822
875
926
912
842
865
927
971
947
856
766
794
872
912
873
791
791
877
933
907
808
764
787
832
906
824
762
744
772
814
862
824
769
834
899
879
851
774
777
820
877
889
838
785
771
801
879
910
828
844
901
939
930
812
822
807
824
864
808
770
822
906
967
881
832
865
873
887
867
801
769
799
897
914
847
788
816
853
881
869
799
742
760
778
892
918
826
776
836
922
904
801
757
786
857
891
836
761
785
770
846
884
838
828
932
1008
961
855
789
823
839
879
840
778
779
869
861
881
842
795
830
883
863
811
832
945
934
890
869
758
791
842
937
948
883
832
902
932
949
900
811
847
895
924
912
822
772
785
836
881
822
765
766
826
869
940
916
785
748
791
869
885
832
775
832
938
971
935
822
799
826
852
869
807
763
815
883
896
854
769
785
827
855
932
806
750
785
811
854
822
789
844
902
934
902
781
842
832
871
850
785
765
838
977
1000
908
803
787
826
893
861
785
785
832
870
906
836
771
787
819
873
910
812
768
791
893
892
838
766
785
822
879
873
814
821
885
941
893
845
787
803
857
907
802
766
785
838
901
931
860
791
886
969
939
860
773
813
857
910
870
828
767
822
868
894
883
803
756
798
848
881
869
797
750
768
800
875
895
855
780
789
816
924
949
885
783
840
896
950
859
795
812
850
885
855
774
744
793
851
907
877
812
