# Supplementary material for: Yoga in school sports improves functioning of autonomic nervous system in young adults: A non-randomized controlled pilot study
Source: PLoS One. 2020 Apr 13;15(4):e0231299. doi: 10.1371/journal.pone.0231299 (PMC7153865; doi:10.1371/journal.pone.0231299)
Supplement: S1 Raw data — (ZIP) [file pone.0231299.s003.zip › N2_ID 18.txt]

757
768
746
746
766
777
766
791
810
785
788
804
803
771
786
791
765
768
785
799
769
776
763
788
767
801
838
847
795
838
854
857
795
817
814
797
783
793
801
769
774
781
773
749
740
736
752
748
772
810
832
793
828
826
803
803
812
803
764
767
756
774
756
765
809
808
785
829
816
777
786
789
798
764
779
797
793
760
768
781
746
746
748
756
754
754
769
799
779
760
781
778
777
791
805
791
783
822
844
799
806
825
785
767
768
766
742
754
769
797
787
809
834
818
787
803
795
771
770
779
774
763
760
774
785
775
799
816
799
783
797
787
764
781
789
784
748
752
759
762
772
775
810
813
775
772
791
808
807
834
846
810
819
820
797
799
804
793
768
787
783
789
760
774
779
779
762
777
791
815
773
779
782
755
758
762
772
767
752
766
775
756
752
765
776
748
777
782
765
772
787
797
765
764
783
776
761
768
785
762
759
793
809
781
789
797
803
766
777
789
785
768
785
773
748
744
750
754
745
751
768
766
757
778
810
809
777
817
836
804
782
812
817
791
787
783
781
758
767
774
767
750
778
814
823
773
805
812
811
777
797
795
775
795
789
793
754
744
742
764
752
768
777
779
795
811
822
781
805
828
795
789
830
832
820
784
802
805
805
775
764
781
793
774
757
754
754
746
774
775
775
750
758
787
791
768
781
772
742
725
746
777
773
780
806
823
789
828
826
791
812
799
776
773
781
801
793
762
769
776
761
772
787
797
762
750
752
777
756
775
807
801
779
801
785
781
760
769
788
779
748
750
762
767
781
780
799
769
797
816
787
776
787
783
772
765
778
781
760
767
785
782
765
774
777
779
760
774
787
798
770
801
795
791
779
801
793
763
756
778
791
771
787
799
785
766
781
774
773
736
729
728
764
789
787
797
840
801
820
820
830
786
824
806
774
775
787
803
777
791
801
781
768
783
766
752
769
776
765
745
746
754
750
753
768
771
749
744
752
785
775
772
793
787
756
759
750
735
740
779
797
787
838
836
781
801
809
773
785
789
764
779
784
787
765
760
773
799
780
791
800
805
770
802
825
779
787
797
795
767
778
777
764
759
790
810
807
759
788
791
771
768
779
758
732
733
746
754
744
771
805
818
817
855
840
797
801
804
803
775
801
819
791
795
802
803
766
783
777
758
791
795
787
772
759
768
779
756
758
773
768
765
762
785
780
757
788
826
855
817
861
877
846
796
813
816
786
791
779
756
775
781
778
763
797
795
766
760
773
797
779
799
809
795
769
793
799
785
777
807
801
781
764
785
808
774
775
782
783
759
772
789
793
768
781
791
777
754
762
777
766
756
781
781
772
779
791
791
750
762
759
752
752
786
794
784
797
800
805
771
791
809
766
752
761
768
768
814
818
795
805
801
787
795
793
791
775
774
775
738
731
742
771
821
793
834
836
845
801
850
851
803
799
806
809
779
787
797
793
782
806
817
795
771
799
799
800
784
777
756
765
788
824
810
819
834
841
803
817
810
795
793
783
768
785
799
814
774
781
783
776
748
763
772
771
781
797
805
773
788
796
784
765
774
804
831
791
822
844
804
795
828
834
791
799
813
834
800
809
838
840
787
793
801
787
771
785
787
778
777
774
791
767
754
766
759
752
772
779
760
740
772
779
766
763
778
791
775
783
801
807
775
781
783
772
750
760
763
770
764
732
754
793
820
795
842
857
869
803
821
812
785
811
820
791
811
824
818
776
800
815
799
791
798
774
791
801
812
780
792
803
768
754
767
778
757
766
775
766
783
801
795
768
787
797
773
783
772
773
781
758
764
765
776
742
750
756
777
760
775
782
777
750
764
767
780
744
750
748
758
785
799
777
779
813
826
797
818
813
775
797
805
810
777
803
789
793
766
765
784
818
773
791
795
799
766
801
802
789
770
783
793
785
756
752
766
775
768
779
801
818
783
809
801
800
766
783
774
765
772
771
750
778
779
781
768
797
787
808
758
748
764
775
791
809
840
801
796
836
838
787
801
805
769
785
799
811
789
814
836
785
813
809
794
793
790
798
746
780
806
778
763
768
783
801
777
807
816
797
787
795
783
776
785
805
773
793
799
771
774
769
768
748
771
776
764
746
763
766
769
752
770
760
754
781
793
765
788
785
750
754
763
764
799
808
823
771
797
807
785
787
797
812
774
816
809
802
774
787
801
771
756
756
781
774
816
859
838
786
810
811
779
787
791
797
787
816
805
783
764
777
791
776
781
791
785
760
758
760
748
753
788
800
787
840
854
816
854
886
831
793
800
799
781
770
764
769
746
758
777
809
781
803
820
811
771
799
791
791
795
805
779
781
799
813
775
779
797
772
771
778
775
758
769
785
786
771
783
787
768
783
783
782
750
761
768
754
769
772
765
739
746
754
787
775
793
803
777
772
795
797
771
797
805
785
761
786
785
758
748
759
768
752
766
773
779
756
772
785
779
766
769
778
757
774
783
793
771
807
817
835
788
814
807
802
772
781
791
793
777
797
817
802
768
797
797
803
763
772
771
756
750
770
795
798
780
793
781
767
774
771
746
756
770
742
740
760
775
770
789
783
766
793
810
782
808
799
787
774
802
809
769
780
785
779
781
803
805
787
801
806
803
770
781
777
758
766
777
783
756
764
763
768
752
746
760
775
762
754
767
801
760
760
771
807
785
791
813
802
785
807
793
783
795
807
787
767
780
791
767
789
791
797
768
799
808
768
775
768
756
750
769
762
754
785
772
761
780
785
769
770
789
822
793
826
838
830
783
811
799
787
785
793
807
783
814
805
781
799
799
773
764
768
773
748
756
762
777
773
776
797
787
758
783
799
781
756
765
766
762
742
754
779
793
766
802
788
777
744
758
756
765
813
879
824
855
875
850
807
832
832
793
812
797
775
786
795
761
783
790
769
770
773
783
772
779
789
799
762
779
787
766
744
744
744
774
746
748
757
754
731
750
758
740
764
791
777
777
787
789
788
773
814
856
810
786
804
807
771
764
777
795
774
795
824
814
799
821
818
781
789
791
754
764
769
778
775
818
854
799
845
833
802
817
836
841
778
787
783
768
755
788
791
779
785
791
803
767
760
768
771
766
826
840
801
773
785
791
789
768
803
793
765
770
773
781
756
766
766
806
768
775
779
780
758
773
768
791
767
795
815
828
785
803
808
797
773
793
791
774
801
798
792
792
797
803
770
763
768
767
745
753
778
803
775
807
837
795
809
822
828
788
800
789
766
779
776
777
764
783
797
791
758
763
774
781
766
765
770
765
758
779
782
775
752
762
771
783
752
772
779
758
760
789
783
770
814
807
789
804
797
787
760
766
773
750
764
783
777
762
783
778
777
766
783
795
773
766
773
801
768
789
808
776
797
816
781
789
784
771
775
782
767
758
768
789
757
762
772
779
760
752
738
742
756
762
746
771
780
752
738
754
761
743
761
778
789
752
758
767
766
740
762
773
770
752
754
761
776
763
756
787
