# Supplementary material for: Yoga in school sports improves functioning of autonomic nervous system in young adults: A non-randomized controlled pilot study
Source: PLoS One. 2020 Apr 13;15(4):e0231299. doi: 10.1371/journal.pone.0231299 (PMC7153865; doi:10.1371/journal.pone.0231299)
Supplement: S1 Raw data — (ZIP) [file pone.0231299.s003.zip › N2_ID 24.txt]

959
933
893
895
933
922
855
875
928
903
867
828
881
912
808
870
908
879
847
922
942
877
863
904
908
868
835
885
895
877
830
920
912
871
838
879
916
906
848
816
904
897
838
775
826
869
856
805
882
924
885
853
905
892
852
908
893
859
799
863
852
894
817
840
875
904
875
840
906
953
926
883
920
953
918
879
908
910
863
877
910
860
785
849
915
929
867
920
940
902
859
926
940
867
883
906
955
897
871
921
930
795
754
766
888
768
834
918
930
865
927
932
895
857
951
965
900
907
906
918
873
891
937
924
861
940
951
896
891
920
908
828
828
891
941
852
871
941
915
839
854
914
879
863
897
910
853
901
943
895
837
887
920
901
871
935
936
836
822
896
895
855
895
920
904
846
885
953
871
834
863
869
828
844
899
945
877
851
914
928
860
929
934
908
863
903
923
874
830
888
924
901
835
832
874
869
814
754
826
869
823
775
869
861
823
865
904
846
877
883
855
797
846
894
866
820
830
896
836
838
877
836
860
875
832
896
910
904
844
848
898
866
834
826
949
893
837
774
816
877
856
783
838
918
910
849
879
887
863
823
888
869
842
795
848
865
813
818
867
885
828
803
888
883
832
879
903
876
786
828
857
811
795
841
872
810
805
857
797
809
804
752
713
830
920
860
824
887
912
871
920
939
940
873
914
937
858
826
883
904
871
881
885
869
814
856
869
832
799
863
867
836
883
920
826
836
853
873
825
824
855
852
785
850
898
854
797
916
917
885
887
906
877
832
860
921
948
861
834
854
890
817
802
844
857
805
779
854
861
828
852
863
807
842
869
834
816
807
818
762
818
860
816
858
904
881
896
901
888
830
871
825
802
830
862
801
851
893
894
854
912
928
888
869
907
929
883
852
929
903
842
884
881
877
838
859
864
849
811
832
846
859
814
834
866
818
865
863
803
824
852
863
797
834
873
869
828
854
881
875
810
875
883
891
840
853
860
855
793
805
824
885
798
813
904
912
860
836
894
906
848
887
904
897
839
860
914
885
824
828
871
856
798
840
875
856
773
819
871
875
828
804
875
875
815
846
855
832
834
863
860
810
842
871
850
799
865
840
818
898
926
858
867
875
875
818
826
870
859
818
824
836
875
811
857
879
867
797
840
869
866
789
845
889
871
824
881
899
830
830
836
849
770
787
842
851
764
861
885
846
787
836
857
819
763
848
869
838
812
868
914
845
877
936
900
856
808
877
924
867
799
817
857
838
779
834
903
876
831
869
894
881
807
863
871
817
773
771
815
783
785
826
829
769
801
848
834
775
810
858
822
858
878
850
805
842
884
858
791
818
840
828
803
836
859
836
801
861
846
812
780
799
810
801
816
864
816
807
791
830
867
822
859
879
866
818
873
856
820
771
807
871
813
849
854
824
797
822
842
791
816
844
789
791
842
855
813
787
822
838
791
799
814
836
768
795
851
842
781
799
852
818
811
845
866
808
860
855
871
807
828
842
818
785
848
853
805
826
848
791
814
858
848
798
821
849
793
762
766
769
742
735
843
903
828
793
849
850
801
834
861
852
830
881
886
901
830
822
858
902
810
770
844
867
814
854
881
838
800
823
834
771
801
846
804
809
873
900
869
879
903
836
804
834
873
817
812
862
861
814
805
871
897
845
846
900
903
840
877
871
851
789
830
850
803
814
862
859
824
787
821
834
806
778
837
866
834
857
885
867
820
881
879
859
793
852
865
822
860
822
748
785
793
842
805
844
894
906
856
898
899
840
878
932
889
845
885
899
841
842
871
869
813
838
881
859
797
828
850
867
818
805
846
853
819
816
851
889
840
826
869
866
820
875
889
818
820
830
836
756
793
859
821
791
857
858
824
789
807
865
845
791
805
846
822
768
793
820
865
793
836
873
842
811
863
875
849
829
888
901
875
808
850
875
842
806
858
886
850
834
848
836
781
787
830
814
764
805
828
787
762
812
850
808
780
801
818
830
785
815
814
791
830
865
838
813
890
914
834
825
865
883
785
810
852
828
801
851
832
854
805
834
892
858
808
862
873
834
808
879
889
824
818
834
879
828
807
861
893
797
758
824
871
812
764
842
861
873
809
871
926
879
806
875
889
822
879
883
851
807
869
893
840
818
859
860
781
787
819
834
794
850
900
891
807
828
849
842
785
838
854
806
854
873
838
801
826
834
806
795
836
860
789
783
816
813
779
805
820
811
765
787
813
822
791
838
879
807
822
842
884
834
842
875
866
806
832
877
830
828
868
898
828
856
849
830
799
842
855
803
813
814
818
784
798
825
824
791
810
852
857
815
801
859
854
775
820
842
811
752
828
814
787
791
848
871
797
793
832
795
767
825
867
834
783
865
897
818
828
817
804
725
703
730
825
777
822
854
904
842
910
934
908
873
898
891
855
819
865
869
820
809
863
846
793
857
885
834
842
834
818
789
836
895
855
805
852
873
763
748
823
871
840
802
877
901
847
897
926
894
879
900
901
834
847
864
785
762
814
828
777
731
838
898
866
890
904
873
833
876
870
818
842
865
869
801
873
885
857
817
845
879
803
832
836
861
768
799
826
803
757
805
832
758
732
789
852
789
766
851
828
801
836
852
791
832
869
871
840
871
885
802
815
843
815
748
811
851
781
832
854
816
819
859
867
826
799
819
828
781
820
838
826
817
804
817
810
776
818
832
820
758
821
847
823
773
844
865
812
823
845
815
742
801
844
820
764
828
865
797
762
794
834
766
754
824
819
748
775
822
799
732
793
838
803
758
807
843
789
793
834
848
766
783
808
782
738
756
799
814
740
793
864
826
767
809
816
789
758
819
878
854
773
815
840
834
779
719
791
830
756
781
834
824
760
810
827
812
797
818
840
820
776
805
830
779
771
803
805
752
732
803
826
762
797
822
795
746
799
803
783
724
750
741
716
727
738
772
718
788
820
818
760
830
865
799
787
805
793
728
768
793
805
752
826
873
830
805
843
868
820
789
818
848
801
759
799
819
804
748
807
809
775
742
807
830
764
754
792
792
761
740
801
832
780
830
853
828
752
778
804
821
781
820
852
826
787
848
877
816
793
855
829
779
732
758
772
724
756
852
810
781
864
843
799
864
877
835
764
838
852
822
762
806
840
805
740
793
797
754
812
842
785
805
848
812
729
716
760
799
760
744
760
818
769
856
885
849
803
832
836
770
804
824
776
795
826
777
739
777
836
797
748
801
822
799
822
842
869
814
862
886
817
799
802
817
761
774
822
879
