# Supplementary material for: Yoga in school sports improves functioning of autonomic nervous system in young adults: A non-randomized controlled pilot study
Source: PLoS One. 2020 Apr 13;15(4):e0231299. doi: 10.1371/journal.pone.0231299 (PMC7153865; doi:10.1371/journal.pone.0231299)
Supplement: S1 Raw data — (ZIP) [file pone.0231299.s003.zip › N2_ID 30.txt]

859
934
980
891
1004
1011
905
1041
1033
980
1078
1075
912
1027
1068
959
1016
1043
1000
1008
1098
1060
1029
1082
1114
986
1061
1052
957
1034
1076
1064
1076
1114
1087
1022
1103
1139
985
1080
1060
957
1020
1088
980
1012
1082
1058
991
1050
1047
883
1004
1012
926
966
1024
1045
988
1084
1053
961
1082
1064
984
1041
1059
990
979
1096
1035
1068
1186
1127
1111
1139
1115
1021
961
885
838
1133
1353
1258
1289
1149
1099
1205
1166
1086
1192
1101
1004
1178
1121
1029
1108
1121
1025
1053
1060
1012
1016
1095
1014
965
1053
1082
978
1049
1051
963
1082
1101
971
1074
1092
1020
1048
1100
1000
975
1097
1053
951
1053
1062
987
1056
1100
1076
1160
1073
988
1043
1013
959
1075
1066
955
1069
1085
1016
1082
1115
1006
981
1054
1014
992
1043
1076
977
1029
1108
1023
973
1064
1049
971
1099
1016
922
1053
1052
981
1092
1064
982
1043
1036
970
992
1053
998
953
1078
1057
943
1057
1121
965
1000
1029
973
938
1250
1195
1170
1181
1014
1049
1142
1043
1094
1154
1040
1125
1175
1100
1109
1133
1039
1045
1106
1058
979
1025
1016
953
1037
1088
1017
1131
1145
1041
1123
1109
1037
1092
1086
982
1051
1065
953
1043
1062
979
1072
971
994
1074
1076
983
1064
1067
994
1017
1041
948
1025
1045
984
998
1078
1008
992
1102
1098
965
1099
1111
1014
1059
1074
998
1055
1111
1029
1065
1053
992
1011
1006
963
975
1074
1006
1058
1225
1106
1050
1092
1035
938
1068
1065
966
1020
1037
971
988
1008
998
1055
1068
1014
1146
1170
1037
1106
1093
1012
1084
1074
1010
1100
1103
1043
1123
1125
1022
1119
1094
990
1090
1136
1071
1152
1127
1033
1137
1140
1022
1096
1109
1088
1012
1099
1074
967
1073
1093
1006
1014
1029
981
994
1111
1096
990
1092
1107
963
1113
1106
974
1000
1051
985
890
973
1074
1025
1069
1115
1004
1010
1109
1000
1080
1125
1031
1100
1127
1035
1053
1121
1029
1026
1091
1061
920
1019
989
922
1062
1055
994
975
1064
1016
998
1068
1012
920
990
1111
1018
1140
1094
1002
1100
1103
1008
1113
1131
1008
1137
1094
1009
1127
1092
1016
1033
973
894
1061
1046
1012
1065
1060
940
1037
1029
940
916
1027
1057
941
1004
978
912
977
963
889
845
1057
1035
943
1123
1098
1000
1098
1096
933
1051
1039
947
1078
1110
994
1051
1060
998
1045
1074
1047
1006
1106
1125
1029
1115
1061
972
1006
1076
955
989
1004
990
1146
1207
1018
1223
1134
1071
1179
1092
1020
1203
1080
1045
1086
998
1039
1101
1016
1045
1057
968
1022
1060
989
1007
1002
987
875
906
1311
1166
1216
1162
1041
1155
1191
1065
1170
1164
1009
1086
1061
1072
1104
1090
994
1097
1114
1015
1100
1135
1078
1008
1042
991
926
1044
1139
1074
959
1117
1163
1013
1076
1098
1059
929
1039
1055
949
1000
1041
944
926
1083
1071
892
1059
996
891
965
1039
931
1018
1004
986
1070
1022
994
1105
1045
1039
1051
990
969
967
979
1052
1043
1104
1092
1015
1031
1049
983
1019
1026
943
1039
1059
961
1142
1104
1007
1088
1131
953
1035
1135
1074
971
1098
1146
953
1051
1147
1056
1026
1111
1084
973
1097
1114
1027
1103
1120
1019
1143
1121
998
1076
1106
986
1074
1106
957
1074
1090
990
1074
1106
998
1078
1103
985
1072
1070
955
1014
1096
1064
996
1035
1047
944
1007
1034
996
1019
1076
967
955
983
984
926
1096
1111
986
996
1100
1059
1001
1038
1044
909
988
1088
994
1041
1055
992
969
1007
985
1012
1052
1012
926
998
1051
998
1074
1041
918
1008
1039
912
1019
1047
981
1037
1097
1073
1031
1184
1117
1035
1098
1045
955
1076
1070
986
1102
1125
963
1088
1095
971
1076
1018
947
1024
1013
920
985
1005
957
963
1004
1010
918
1100
1107
977
994
1002
947
1029
1112
1058
969
1113
1117
1014
1065
1041
984
1016
1140
1119
1026
1099
1080
991
996
1049
962
1010
1041
973
1006
1064
969
918
953
1004
869
1029
1088
971
1053
1107
1014
1074
1082
1027
1026
1053
908
943
1051
973
1070
1025
983
1058
1108
988
1062
1067
994
1006
1049
1019
1067
1129
1054
1043
1096
1101
1045
1119
1124
1013
1074
1114
1008
1068
1094
1031
1014
1019
975
859
1018
1109
947
985
1025
955
1106
1113
1012
1136
1125
975
1115
1125
1006
1008
1064
1049
951
1075
1097
949
1020
1053
963
1046
1079
974
994
1084
992
852
926
1068
1096
976
1082
1125
999
1181
1141
1074
1135
1031
980
1063
982
948
1025
1025
926
983
1011
914
942
994
889
1048
1047
903
1009
1065
881
967
1003
963
1118
1076
968
1014
1061
1029
1025
1135
1039
947
1032
1080
1099
952
1103
1197
1133
1039
1219
1180
1050
1094
1112
1041
1128
1135
1030
1050
1075
1001
1026
1045
1023
944
1101
1108
955
1043
1080
931
1116
1095
918
1051
1092
935
1032
1084
976
1002
1094
974
1055
1074
993
1084
1099
979
996
1113
1174
1064
1170
1088
1049
1129
1107
1045
1074
1069
959
1058
1096
965
1037
1127
1072
994
1100
1049
900
985
1033
978
903
1037
1056
969
1053
1142
1018
1078
1088
1043
988
1051
940
986
1021
952
953
1039
984
897
1021
1020
880
973
1053
910
1043
1061
951
1070
1035
977
1113
1094
984
1094
1080
996
1004
1061
978
1047
1068
967
1053
1029
908
1063
1103
1000
1157
1132
1063
1066
1061
974
1123
1112
976
996
991
939
1002
1067
1072
1053
1056
996
938
996
1049
949
1047
1043
916
1056
1090
1028
978
1065
1035
939
1026
1082
1019
1024
1101
1027
946
1049
1076
941
1006
1018
902
926
988
902
940
971
910
892
1002
1000
862
1017
1074
940
965
1021
1053
945
1029
1082
1053
996
1061
1070
992
1069
1183
1022
1029
1063
1015
1067
1148
1041
1012
1002
970
975
1027
918
975
1074
947
1006
1110
920
1080
1088
996
1125
1127
1021
1135
1109
953
1057
1070
1000
1026
1062
1057
943
1053
1096
949
1068
1071
966
1041
1120
998
1070
1094
1011
1020
1057
919
967
1002
934
974
1016
889
951
1078
959
990
1059
1064
957
1063
1095
938
1039
1037
963
1012
1072
1064
911
1023
965
937
1024
1312
1098
988
905
853
1027
1188
1006
1156
1170
992
1139
1092
972
1098
1117
1027
1110
1127
1037
1068
1133
1092
1107
1125
1082
975
1004
1137
1060
1170
1109
1026
