# Supplementary material for: Yoga in school sports improves functioning of autonomic nervous system in young adults: A non-randomized controlled pilot study
Source: PLoS One. 2020 Apr 13;15(4):e0231299. doi: 10.1371/journal.pone.0231299 (PMC7153865; doi:10.1371/journal.pone.0231299)
Supplement: S1 Raw data — (ZIP) [file pone.0231299.s003.zip › N2_ID 31.txt]

1027
1039
1026
1004
1039
1021
992
1047
1018
994
1017
1028
1006
1015
1022
984
961
1010
1058
1030
978
1000
1014
986
1037
1053
1008
1017
1045
1061
998
978
1016
1035
1000
1045
1072
1053
1018
1064
1090
1035
1045
1051
1047
978
1006
1014
1000
990
1012
1027
979
986
990
983
927
944
963
963
929
969
988
971
947
981
1007
995
1005
1051
1030
992
1010
1029
998
992
1027
1047
990
1047
1055
1033
994
1036
1027
994
996
1022
1029
978
997
986
953
934
974
998
985
994
1023
1012
947
979
1013
1014
1027
1055
1043
980
1016
1033
985
966
977
975
943
994
1037
1032
988
1015
1028
1006
963
1001
1012
994
985
992
1014
976
975
1002
996
955
1006
1009
954
925
944
988
977
980
1018
1019
981
1009
1002
967
969
1021
1038
1001
1036
1045
1000
968
1018
1031
975
986
981
984
943
953
979
969
947
986
998
959
949
977
996
944
964
989
1015
981
992
1047
1045
1006
1023
1027
1016
978
1030
1062
1020
1017
1047
1053
1006
1031
1057
994
961
982
969
932
951
1015
1024
1014
1054
1037
1000
1014
1033
1026
990
1021
1049
1006
1027
1061
1043
1000
1006
1008
968
992
1026
1021
961
1016
1051
1049
984
1025
1053
1010
1037
1070
983
968
975
990
955
987
982
932
902
930
943
945
973
1024
1058
1002
1037
1033
1024
1006
1023
1018
963
976
1016
1008
980
1059
1062
1035
1004
1028
1027
965
1021
1024
1015
985
1039
1039
988
971
1010
1021
971
1000
1002
1007
954
994
980
955
916
936
945
912
949
1002
1020
963
1012
1013
973
959
996
1061
1001
971
1006
1045
992
990
1039
1002
961
993
1017
975
992
996
957
941
979
986
942
970
1026
1041
969
1009
1032
1013
953
998
1036
986
961
984
1004
990
944
970
1014
1004
963
1002
998
947
963
984
934
943
965
949
952
964
985
971
1025
951
945
932
979
1043
1033
1004
1050
1028
976
1004
1031
1053
998
1035
1100
1049
996
1039
1053
982
977
972
963
957
1026
1095
1034
1078
1097
1055
1025
1108
1060
1004
1020
1060
1047
989
1015
1024
1011
1008
1043
1029
946
963
1000
982
979
988
990
949
959
996
1002
965
971
1000
974
961
979
1016
996
968
993
1019
965
973
1009
1041
983
1004
1015
955
938
973
1033
982
1016
1060
1073
1009
1008
1039
1018
998
1039
1035
981
1009
1010
977
978
977
959
910
914
937
932
957
1026
1058
998
1043
1094
1017
1014
1029
1004
957
1012
1012
1008
984
990
1006
990
989
1021
1022
959
961
982
1012
1006
1076
1066
1018
988
1043
1068
992
1016
1041
1018
972
1012
1100
970
957
1000
1082
1008
1002
1047
1066
1028
1082
1070
1045
1055
1060
1047
1008
1055
1052
1034
1056
1045
1010
990
1000
988
958
982
990
973
982
1014
980
936
959
945
953
1004
1078
1067
1006
1072
1086
974
965
971
1004
1000
1060
1083
1039
1060
1090
1010
1031
1061
1037
986
1004
996
965
953
992
1002
963
967
996
1008
965
1021
1062
1018
969
1037
1047
1023
989
1013
1008
959
1010
1021
1020
974
989
1035
994
937
993
1021
1004
973
1000
1031
984
936
959
1002
949
938
951
957
931
926
977
1013
975
943
979
998
937
989
1029
992
942
1005
1020
977
966
993
1015
967
994
986
948
943
998
1016
974
971
1027
1034
1005
1036
1019
990
926
959
1008
1004
992
1022
1005
989
974
998
983
922
953
992
971
941
979
982
969
959
978
1012
959
906
926
965
955
973
1009
1104
1004
974
993
980
936
962
987
984
955
985
998
947
1000
1016
1029
998
1025
1031
991
1006
1021
982
942
973
996
966
971
1010
996
930
951
941
944
947
986
1026
974
1018
1039
984
965
963
969
929
942
947
941
979
1002
957
959
959
951
940
957
1007
997
939
959
961
945
922
975
1006
947
949
963
967
922
949
990
1000
955
977
998
947
896
928
955
969
951
989
1023
982
957
973
965
914
943
973
949
977
1027
1033
963
957
944
937
922
959
1002
978
963
994
1038
992
1054
1049
1010
975
1007
1026
951
959
994
1006
971
1015
994
1008
942
951
974
975
949
981
1029
975
963
1025
1027
985
951
969
1002
960
952
1002
1011
971
996
994
981
943
957
971
957
959
1031
1055
994
1017
1063
1010
957
976
1030
1021
1027
1116
1033
982
1012
1023
1008
1063
1090
1045
1025
1057
1070
1004
1021
1028
1025
981
1003
1026
1029
957
1010
1045
1017
965
965
959
945
959
965
988
969
1045
1024
998
963
1019
990
985
959
1002
1089
1028
974
985
990
979
978
1022
1015
944
947
972
959
956
1011
1026
972
979
1017
1039
963
1010
1045
1041
1027
1069
1047
1004
1031
1121
1033
981
1019
1047
1049
1015
1061
1068
1028
1007
1041
1020
963
1025
1110
1013
951
969
1012
1008
963
1006
1027
988
969
971
951
914
953
1029
1051
981
992
1041
1035
980
1047
1067
1050
1008
994
998
961
998
1006
996
952
1001
1030
1002
996
1017
1010
967
1014
1023
965
963
1012
1015
955
967
977
970
932
976
991
990
939
993
1054
1008
949
989
1000
955
937
953
996
954
958
903
892
940
994
1029
971
1008
1025
959
947
967
1030
976
938
986
1031
963
951
1012
1006
957
990
994
971
937
989
1033
1008
1043
1113
1062
989
1000
1039
1019
987
976
1016
967
957
978
979
937
969
998
963
945
965
973
974
1055
1033
1008
984
1004
993
935
940
1021
1033
946
916
957
978
965
984
1053
1070
993
1001
1020
1002
937
938
982
942
924
929
934
926
947
969
959
951
1015
1018
1000
963
1008
1008
972
977
996
996
943
975
978
963
953
1012
1016
974
1006
1008
994
957
963
961
932
937
990
981
941
973
1023
989
951
984
996
967
969
1010
1000
933
955
998
1004
948
929
934
961
945
942
980
984
946
920
931
930
893
916
974
951
967
1014
974
950
1002
1056
992
975
1012
1092
972
932
941
994
1002
1012
1045
1057
953
1002
1062
1035
983
1021
1020
967
962
1030
972
954
976
977
953
951
975
966
930
938
955
986
924
941
975
986
1000
1029
1030
988
986
1018
1021
987
1013
1012
988
952
978
1000
963
971
1011
1018
951
994
1022
1080
957
922
937
949
928
1000
1016
978
994
1000
1043
979
1033
1051
1016
935
977
1029
1039
977
1017
1045
1037
957
977
986
994
932
943
977
