# Supplementary material for: Yoga in school sports improves functioning of autonomic nervous system in young adults: A non-randomized controlled pilot study
Source: PLoS One. 2020 Apr 13;15(4):e0231299. doi: 10.1371/journal.pone.0231299 (PMC7153865; doi:10.1371/journal.pone.0231299)
Supplement: S1 Raw data — (ZIP) [file pone.0231299.s003.zip › N2_ID 32.txt]

1217
1117
1035
1129
1157
1043
1041
1183
1193
1098
1149
1218
1137
1066
1184
1158
1035
1049
1145
1179
1059
1096
1144
1141
1035
1109
1123
1067
1002
1146
1188
1096
1070
1185
1145
1021
1127
1180
1109
1088
1201
1122
1029
1066
1160
1143
1078
1137
1166
1103
1092
1174
1148
1067
1117
1188
1150
1062
1129
1119
1077
1021
1113
1200
1052
1024
1144
1131
1072
1063
1143
1121
1043
1232
1229
1111
1094
1140
1100
984
1061
1111
1067
1066
1191
1133
1053
1125
1197
1119
1057
1160
1236
1129
1069
1193
1211
1109
1118
1205
1142
1072
1147
1187
1110
1137
1199
1109
1076
1196
1199
1072
1131
1170
1125
1019
1096
1180
1090
1027
1168
1170
1060
1077
1152
1137
1066
1191
1106
1096
1072
1193
1151
1078
1148
1137
1127
1029
1117
1135
1067
1134
1125
1051
1100
1131
1103
1025
1182
1170
1043
1119
1168
1104
1019
1137
1193
1100
1183
1204
1103
1014
1148
1176
1084
1135
1224
1147
1055
1121
1158
1094
1095
1198
1082
1046
1188
1148
1094
1121
1244
1159
1076
1166
1217
1111
1137
1240
1152
1090
1088
1236
1190
1103
1153
1185
1184
1062
1125
1219
1143
1058
1141
1156
1102
1111
1180
1160
1068
1109
1147
1084
1047
1185
1135
1074
1086
1063
1086
1050
1270
1271
1194
1320
1217
1131
1246
1197
1137
1195
1223
1168
1096
1179
1196
1109
1185
1196
1131
1185
1195
1110
1027
1117
1131
1082
1073
1105
1137
1103
1213
1221
1127
1178
1218
1137
1133
1144
1125
1036
1218
1205
1143
1193
1203
1096
1111
1223
1178
1107
1196
1171
1098
1137
1228
1127
1049
1149
1193
1115
1135
1148
1090
1086
1106
1121
1050
1159
1191
1090
1133
1203
1135
1058
1246
1153
1064
1160
1213
1106
1023
1154
1141
1096
1164
1240
1180
1103
1147
1179
1123
1108
1213
1193
1092
1223
1199
1078
1211
1205
1129
1170
1193
1149
1062
1182
1173
1100
1125
1186
1080
1011
1102
1131
1080
1105
1237
1140
1039
1079
1119
1091
1127
1182
1172
1074
1217
1193
1073
1185
1188
1088
1066
1213
1142
1084
1213
1237
1084
1160
1209
1121
1154
1211
1168
1109
1188
1168
1117
1047
1189
1166
1080
1141
1156
1131
1069
1171
1151
1051
1086
1121
1150
1092
1137
1197
1150
1074
1180
1164
1072
1170
1192
1125
1072
1213
1197
1117
1153
1201
1154
1076
1180
1141
1062
1102
1189
1149
1052
1118
1234
1141
1082
1175
1159
1093
1116
1179
1131
1070
1145
1146
1053
1133
1205
1131
1098
1214
1186
1082
1145
1173
1078
1032
1152
1172
1158
1252
1231
1138
1215
1264
1183
1159
1207
1187
1119
1213
1201
1121
1145
1180
1154
1072
1096
1211
1215
1107
1236
1270
1150
1217
1262
1180
1099
1186
1160
1097
1167
1226
1121
1055
1170
1166
1103
1117
1196
1185
1057
1170
1184
1154
1099
1223
1149
1076
1148
1104
1091
1147
1203
1148
1094
1196
1246
1119
1160
1246
1172
1080
1187
1168
1110
1105
1178
1154
1080
1143
1201
1168
1053
1176
1242
1066
1090
1141
1144
1114
1228
1234
1157
1236
1213
1164
1094
1191
1149
1091
1094
1195
1172
1086
1235
1244
1136
1071
1148
1203
1137
1170
1234
1149
1066
1174
1168
1096
1164
1199
1139
1099
1100
1080
1076
1193
1178
1125
1174
1227
1173
1114
1158
1094
1084
1138
1198
1205
1142
1231
1207
1101
1186
1183
1147
1148
1211
1194
1150
1176
1162
1141
1068
1152
1201
1096
1186
1240
1152
1086
1192
1171
1112
1133
1214
1165
1087
1176
1172
1127
1086
1230
1172
1076
1135
1174
1047
1068
1157
1132
1108
1150
1233
1168
1060
1188
1207
1109
1150
1204
1167
1034
1168
1177
1100
1143
1240
1154
1061
1175
1176
1084
1174
1178
1148
1084
1209
1186
1115
1160
1154
1108
1076
1201
1207
1123
1178
1223
1144
1106
1109
1166
1121
1172
1225
1130
1116
1195
1195
1106
1221
1208
1157
1174
1179
1121
1100
1240
1196
1089
1180
1197
1106
1172
1203
1136
1190
1256
1166
1086
1201
1221
1099
1153
1259
1207
1090
1141
1248
1135
1039
1125
1156
1084
1078
1170
1141
1029
1146
1161
1115
1131
1170
1171
1075
1205
1172
1093
1106
1238
1190
1099
1233
1199
1123
1127
1219
1171
1045
1184
1158
1094
1084
1252
1166
1076
1174
1199
1117
1096
1160
1147
1062
1244
1235
1125
1144
1217
1166
1064
1143
1215
1105
1172
1145
1148
1178
1184
1125
1085
1131
1188
1092
1146
1248
1192
1117
1283
1228
1137
1199
1231
1160
1092
1174
1179
1088
1139
1187
1094
1084
1078
1049
1074
1151
1197
1129
1101
1252
1137
1070
1127
1170
1168
1106
1205
1181
1153
1189
1209
1143
1045
1142
1219
1141
1146
1127
1123
1069
1152
1217
1117
1174
1203
1138
1112
1220
1178
1119
1139
1207
1117
1049
1139
1166
1023
1135
1250
1158
1076
1168
1178
1180
1230
1299
1199
1073
1189
1207
1191
1022
1137
1173
1094
1201
1311
1164
1107
1204
1201
1093
1153
1219
1126
1049
1186
1187
1116
1144
1219
1154
1076
1094
1178
1140
1079
1113
1223
1140
1059
1181
1153
1121
1144
1209
1160
1108
1197
1203
1149
1070
1188
1173
1077
1111
1166
1092
1103
1215
1156
1096
1221
1213
1125
1125
1189
1133
1027
1127
1197
1038
1084
1222
1154
1090
1192
1138
1073
1127
1191
1129
1029
1129
1166
1113
1104
1182
1168
1095
1133
1166
1139
1054
1172
1166
1098
1105
1147
1133
1090
1121
1193
1119
1072
1151
1291
1125
1055
1136
1131
1121
1149
1252
1220
1108
1150
1244
1162
1075
1197
1199
1127
1148
1217
1131
1063
1199
1172
1088
1130
1172
1108
1035
1107
1153
1068
1115
1237
1158
1090
1230
1190
1101
1178
1183
1096
1033
1182
1147
1082
1044
1233
1178
1113
1168
1250
1140
1063
1160
1154
1043
1112
1144
1065
1125
1201
1156
1053
1166
1203
1090
1115
1180
1105
1074
1184
1164
1115
1039
1163
1164
1093
1061
1174
1158
1109
1149
1135
1103
1023
1165
1185
1092
1117
1170
1119
1041
1139
1168
1068
1182
1174
1164
1062
1100
1035
1043
1025
