# Supplementary material for: Yoga in school sports improves functioning of autonomic nervous system in young adults: A non-randomized controlled pilot study
Source: PLoS One. 2020 Apr 13;15(4):e0231299. doi: 10.1371/journal.pone.0231299 (PMC7153865; doi:10.1371/journal.pone.0231299)
Supplement: S1 Raw data — (ZIP) [file pone.0231299.s003.zip › N2_ID 33.txt]

1146
1260
1397
1236
1238
1301
1277
1151
1201
1242
1158
1104
1146
1139
1082
1285
1188
1179
1313
1182
1253
1233
1240
1295
1082
1334
1260
1228
1211
1145
1246
1230
1084
1311
1232
1117
1352
1221
1031
1301
1269
1043
1266
1199
1086
1336
1156
1268
1168
1172
1257
1104
1312
1223
1274
1146
1203
1326
1149
1328
1303
1150
1326
1240
1247
1322
1174
1297
1269
1033
1330
1366
1216
1327
1257
1188
1314
1254
1127
1180
1312
1235
1115
1268
1253
1137
1299
1291
1172
1256
1217
1226
1236
1082
1309
1272
1093
1283
1102
1252
1330
1152
1315
1301
1291
1185
1240
1247
1216
1311
1174
1322
1199
1229
1193
1029
1381
1240
1137
1379
1262
1109
1252
1233
1037
1201
1342
1121
1220
1344
1303
1191
1330
1176
1096
1310
1114
1146
1321
1236
1055
1318
1234
1033
1254
1301
1119
1209
1258
1225
1263
1243
1216
1270
1174
1365
1174
1320
1186
1197
1256
1140
1245
1240
1170
1252
1148
1274
1087
1000
1364
1215
1039
1242
1205
1090
1277
1270
1140
1231
1318
1232
1102
1150
1268
1088
1203
1281
1170
1340
1147
1234
1289
1293
1334
1135
1295
1316
1154
1338
1231
1240
1326
1221
1242
1275
1270
1297
1160
1252
1211
1164
1287
1146
1194
1125
1330
1219
1271
1234
1190
1289
1188
1269
1268
1173
1250
1079
1250
1263
1235
1285
1176
1332
1246
1295
1199
1363
1262
1347
1336
1205
1333
1253
1272
1322
1096
1303
1261
1157
1330
1144
1285
1321
1021
1178
1316
1018
1265
1266
1106
1324
1213
1113
1314
1282
1080
1224
1307
1188
1236
1215
1158
1185
1270
1242
1123
1244
1184
1162
1098
1336
1142
1119
1309
1238
1168
1225
1318
1289
1188
1277
1283
1166
1164
1248
1178
1125
1287
1229
1181
1286
1179
1201
1288
1203
1195
1309
1138
1278
1127
1367
1107
1279
1157
1310
1188
1256
1242
1140
1192
1287
1170
1017
1176
1254
1082
1322
1110
1097
995
996
1076
1019
1127
1114
1082
1078
1099
1309
1191
1309
1146
1194
1107
1065
1109
1002
1000
1057
990
986
1164
967
1379
1309
1078
1277
1061
1125
1060
1026
1162
1160
1027
1174
1111
1037
1209
1213
1055
1305
1173
1053
1227
1136
1211
1297
1092
1149
1273
1248
1066
1032
1158
1121
1045
1281
1190
1041
1214
1262
1031
1284
1121
1035
1258
1209
1107
1313
1164
994
1109
1375
1174
986
1327
1218
1067
1035
1365
1164
973
1338
1195
1004
1150
1346
1164
1248
1252
1037
1186
1240
1066
1311
1267
1012
1197
1286
1125
1189
1320
1049
1326
1178
1168
1334
1148
1229
1117
1307
1133
1230
1170
1111
1243
1128
1252
1163
1148
1277
1108
1250
1092
1283
1189
1039
1323
1107
1191
1190
1125
1289
1240
1150
1178
1199
1184
1295
1178
1238
1105
1233
1105
1203
1102
1311
1142
1264
1088
1250
1095
1256
1067
1222
1063
1349
997
960
1317
1074
1154
1102
1102
1060
1215
1262
1132
1221
1055
1187
1104
1053
1373
1037
1066
1225
1019
1037
987
998
1217
1029
1150
1240
1071
1095
983
967
1259
985
902
1123
1086
965
980
1204
1084
951
1230
1184
974
1211
1194
1029
1084
1270
1052
1172
1233
1029
1305
1132
1049
1123
1071
982
1145
1152
1014
1287
1248
1013
1291
1166
957
1221
1277
1040
982
1359
1196
1109
1205
1186
1117
1166
1117
1260
1219
1191
1059
1181
1268
1238
1315
1146
1158
1178
1148
1235
1117
1322
1213
1215
1281
1219
1223
1105
1285
1102
1185
1125
1067
1263
1086
1243
1328
1086
1211
1203
1052
1254
1158
1116
1326
1123
1100
1271
1139
1177
1079
1248
1193
1115
1287
1114
1224
1242
959
1129
1311
1113
1117
1323
1293
1080
1259
1243
1152
1000
1109
1215
1252
1094
1250
1273
1071
1035
1160
1092
1056
1170
1192
1086
1273
1139
1109
1275
1096
1258
1121
1256
1187
1239
1156
1074
1295
1170
1131
1297
1146
1186
1349
1104
1199
1127
893
914
982
1354
1146
1301
1266
1205
1228
1188
1256
1330
1234
1250
1154
1231
1261
1118
1037
1398
1235
1211
1177
1078
1200
1355
1170
978
1225
1293
1115
1194
1300
1315
1041
1223
1205
1006
1144
1244
1125
1135
1262
1197
1256
1127
1013
1340
1203
1190
1254
1258
1214
1297
1108
1293
1144
1090
1369
1164
1221
1371
1100
1244
1275
1053
1260
1132
1178
1209
1055
1156
1141
1088
982
1410
1155
1197
1246
1215
1099
1203
1315
1324
1117
1131
1350
1267
1084
1286
1285
1105
1254
1285
1162
1063
1377
1277
1137
1176
1160
1220
1356
1277
996
1346
1283
1147
1314
1332
1149
1179
1358
1156
1022
1316
1219
1068
1299
1271
1057
1271
1237
1084
1318
1287
1047
1164
1268
1053
1296
1258
1246
1285
1301
1078
1286
1361
1205
1242
1346
1271
1160
1325
1283
1228
1229
1330
1258
1088
1271
1291
1199
1297
1203
1118
1384
1330
1270
1346
1341
1254
1319
1248
1109
1322
1284
1187
1301
1295
1207
1148
1242
1225
1053
1236
1246
1110
1140
1369
1184
1166
1338
1242
1305
1359
1244
1295
1319
1205
1339
1237
1062
1448
1380
1305
1399
1314
1273
1456
1273
1371
1309
1287
1355
1254
1313
1314
1246
1352
1217
1267
1252
1281
1369
1166
1209
1344
1256
1236
1368
1248
1318
1301
1394
1264
1209
1309
1336
1310
1328
1404
1211
1184
1314
1264
1233
1283
1131
1271
1303
1291
1230
1338
1219
1207
1354
1232
1193
1358
1230
1414
1281
1250
1395
1275
1340
1344
1287
1336
1191
1293
1325
1226
1262
1287
1143
1384
1301
1254
1375
1309
1289
1359
1268
1425
1329
1322
1344
1199
1441
1352
1293
1392
1371
1129
1448
1306
1188
1279
1342
1189
1319
1304
1125
1364
1326
1199
1297
1291
1182
1226
1361
1217
1242
1225
1119
1383
1232
1112
1365
1252
1129
1351
1284
1166
1332
1254
1125
1337
1248
1145
1279
1248
1278
1299
