# Supplementary material for: Yoga in school sports improves functioning of autonomic nervous system in young adults: A non-randomized controlled pilot study
Source: PLoS One. 2020 Apr 13;15(4):e0231299. doi: 10.1371/journal.pone.0231299 (PMC7153865; doi:10.1371/journal.pone.0231299)
Supplement: S1 Raw data — (ZIP) [file pone.0231299.s003.zip › N2_ID 35.txt]

904
963
1061
1097
1032
1084
1039
1013
1108
1045
996
1041
1023
947
1100
1057
955
1008
1023
932
966
1036
1004
957
968
967
895
916
963
1013
963
1031
1036
947
881
951
1045
972
979
1033
973
928
947
976
879
912
989
986
1064
1022
910
926
986
904
971
1029
973
914
979
1011
911
919
934
887
933
1032
1000
918
980
1024
910
898
1000
1041
961
961
980
907
951
984
918
889
998
1014
888
1000
1032
945
969
1142
1078
993
1082
1074
969
990
998
881
922
984
949
1008
1045
963
935
987
988
935
1006
1032
955
978
1002
928
900
955
1034
966
1004
1082
953
1026
1015
973
895
933
1002
1006
1043
1008
945
1033
1061
953
988
1010
992
908
944
1068
940
943
1055
970
955
1028
959
959
1049
972
879
953
1031
1004
950
964
965
908
950
1060
992
924
1053
1004
961
875
873
955
982
1053
1129
1018
1043
1076
1002
1017
1049
973
877
947
1086
996
990
1049
959
918
951
932
865
955
1074
996
1067
1062
918
848
906
949
879
957
1010
983
920
900
930
855
936
1121
1050
958
1041
1007
914
952
1015
1008
924
959
976
891
1016
1017
973
908
975
1072
977
1054
1069
935
977
986
922
982
991
933
1000
1106
1041
1025
1041
1018
914
929
993
974
877
924
976
944
910
957
1033
975
945
977
902
922
969
961
925
1002
1014
916
928
965
884
979
1006
969
1023
1062
975
869
914
1012
951
975
1047
978
947
1012
979
1011
1057
963
951
1014
961
922
949
1031
926
955
978
913
931
973
933
862
861
951
949
883
977
1006
957
982
988
893
979
1138
1008
939
983
1037
936
949
959
1000
890
979
1039
957
996
1072
975
1035
1070
961
989
974
914
1000
1018
957
1025
1045
975
941
910
877
883
1010
975
984
1084
992
965
1016
1035
972
952
960
903
937
1067
974
1006
1035
963
905
937
971
894
951
1053
1014
1039
1012
972
899
963
1045
951
996
1029
900
936
1049
1010
921
969
985
904
926
988
951
969
1045
941
883
982
1022
957
902
944
1000
918
920
921
875
957
1081
986
1004
1051
1019
920
928
955
869
871
971
928
1001
1022
924
982
979
949
1021
1012
893
910
963
881
875
951
1027
949
950
912
888
969
1047
953
977
1041
968
969
996
998
920
854
937
928
994
1072
1004
979
1056
1059
990
1035
1034
914
965
1017
947
1026
1053
955
984
1012
943
973
1017
942
990
1059
1017
881
1064
1008
969
896
883
1012
914
1029
1063
937
998
993
939
1006
1058
985
965
1021
942
941
1008
1023
942
1004
964
864
912
1062
983
1006
1019
1002
897
890
967
965
869
904
1010
998
904
975
1105
965
948
966
991
914
927
996
901
986
1096
982
883
869
1018
887
892
992
979
928
1021
1037
957
1000
1028
949
986
1041
967
914
1051
1045
1009
860
865
932
916
953
1146
1076
993
1070
1078
951
1000
1020
892
934
1090
996
932
1013
1037
955
983
1053
918
1023
1045
955
1012
1041
947
977
1029
1008
941
941
983
912
885
924
1035
988
1027
1071
953
875
922
1049
935
945
973
893
941
1072
1039
942
957
1021
920
903
935
1006
906
936
1037
992
953
1012
1006
939
977
935
989
1035
953
869
939
1034
955
957
980
908
950
1025
984
963
1022
1035
947
977
963
898
897
964
1016
1014
1144
1069
955
967
1001
907
943
1049
1031
1045
1096
1002
890
922
1035
952
1011
1047
951
936
939
920
916
1000
994
971
1033
996
948
1004
1087
983
949
998
1063
966
1000
1061
975
1015
1067
974
961
1008
965
898
959
1012
914
957
1039
985
976
1016
1008
949
1054
1004
971
994
959
901
978
1055
1006
916
988
1070
987
978
1037
992
905
925
985
916
941
1117
1038
884
916
971
883
926
996
966
930
1033
1041
1045
996
928
953
1059
945
977
1078
1019
971
1068
1020
932
974
1026
945
990
967
895
906
1070
1043
998
1029
1024
894
903
955
902
934
992
961
910
973
1027
951
949
948
908
857
893
937
922
1055
1094
986
1045
1033
947
930
1000
977
1043
1058
1010
1033
1020
1033
992
943
1004
1071
951
1029
1057
978
965
1029
975
924
996
1039
947
967
1065
1054
959
990
1053
953
1016
1101
997
1076
1070
1012
978
1051
1037
953
1053
1057
963
894
945
1034
935
961
1002
836
941
1008
955
994
1084
1008
912
973
1035
922
932
1000
992
949
1027
1024
951
1027
1067
961
1011
1051
975
957
1150
1035
913
941
1021
1010
944
994
1045
964
991
1072
990
895
955
1027
977
941
988
996
920
936
1004
974
911
964
1026
971
949
974
996
907
967
1011
977
894
1000
1067
998
898
908
1028
963
1023
1057
963
966
1016
926
947
996
916
973
1076
1020
886
901
1009
932
973
1047
996
927
1026
1037
949
979
1074
1008
1006
1050
1006
924
992
1067
961
1052
1059
947
1024
1082
1025
887
924
1019
920
990
1035
957
1014
1041
965
1006
1021
946
970
1049
996
895
931
963
914
967
1006
1033
910
959
991
951
885
970
1006
932
959
1049
1029
1000
959
904
920
1016
1015
1067
1101
1010
1018
1007
926
990
1094
965
947
1100
1043
916
951
979
935
969
1041
949
924
1000
1000
932
970
1002
920
979
1084
984
898
911
1019
949
959
952
949
896
1004
1041
977
1023
1000
922
975
1129
980
951
981
976
887
949
1154
1010
1028
1058
953
983
1051
1001
963
1055
1012
978
1002
946
943
932
1044
922
940
1023
920
967
941
922
951
1090
979
951
969
945
895
976
1041
1006
1006
1023
977
996
1033
938
976
1029
971
1008
1025
991
920
960
1024
935
928
965
922
961
986
928
879
926
1089
961
979
996
965
918
955
1094
968
989
996
890
911
1044
975
1039
1043
953
985
1019
953
996
1008
926
1002
1019
1000
1032
1023
977
1037
1012
1050
1035
993
896
955
959
934
976
1073
992
1103
1041
989
882
924
975
920
949
996
906
967
996
1000
901
920
994
941
986
1030
980
965
998
977
947
1035
1033
910
963
1026
922
880
969
930
883
933
1016
957
1039
1055
961
957
980
875
897
890
916
930
1031
1049
930
941
1078
1080
946
804
930
1090
1107
1063
1138
1073
1084
1109
1014
1049
1068
1027
1141
1055
974
1022
1091
959
963
987
972
1008
1061
1004
1046
1045
989
922
959
990
972
993
988
1051
990
926
982
1037
949
1012
1059
