# Supplementary material for: Yoga in school sports improves functioning of autonomic nervous system in young adults: A non-randomized controlled pilot study
Source: PLoS One. 2020 Apr 13;15(4):e0231299. doi: 10.1371/journal.pone.0231299 (PMC7153865; doi:10.1371/journal.pone.0231299)
Supplement: S1 Raw data — (ZIP) [file pone.0231299.s003.zip › N2_ID 36.txt]

1221
1189
1162
1358
1183
1252
1248
1123
1244
1188
1193
1363
1229
1373
1223
1218
1307
1166
1246
1182
1189
1264
1131
1197
1236
1202
1279
1150
1231
1256
1173
1258
1133
1141
1230
1172
1275
1180
1232
1172
1020
1008
1047
964
1399
1211
1250
1240
1148
1286
1142
1235
1199
1172
1263
1129
1205
1168
1158
1209
1145
1168
1234
1172
1268
1113
1229
1166
1029
1240
1141
1219
1304
1135
1215
1142
1153
1258
1130
1239
1121
1224
1291
1225
1211
1178
1302
1188
1221
1232
1197
1229
1109
1166
1281
1200
1304
1135
1264
1224
1172
1284
1162
1222
1223
1152
1244
1063
937
944
945
1371
1227
1273
1194
1177
1229
1164
1256
1127
1205
1197
1117
1326
1106
1281
1270
1189
1318
1198
1248
1215
1154
1281
1160
1188
1224
1036
1074
1095
1073
1408
1193
1289
1196
1172
1173
1086
1268
1098
1222
1141
1035
1213
1094
1187
1131
1035
1166
1111
1120
1162
1031
1221
1091
1114
1195
1051
1256
1168
1201
1277
1209
1313
1164
1226
1244
1200
1250
1177
1217
1172
1256
1139
1203
1209
996
1041
1064
1049
1420
1186
1281
1236
1164
1297
1129
1287
1192
1216
1293
1145
1238
1022
1103
1383
1250
1357
1268
1301
1248
1242
1178
1306
1143
1291
1234
1227
1299
1134
1334
1192
1224
1204
1074
1051
998
1275
1318
1217
1262
1142
1131
1182
1049
1392
1159
1294
1143
1113
1287
1174
1239
1207
1150
1293
1160
1260
1150
1139
1121
961
1221
1332
1195
1252
949
1363
1194
1244
1223
1228
1289
1143
1267
1135
1219
1197
1192
1230
936
1128
1020
1027
1412
1231
1334
1193
1260
1217
1189
1244
1098
1207
1029
1092
1244
1123
1311
1096
1238
1176
1093
1293
1104
1211
1221
1115
1326
1176
1195
1147
1082
1064
1012
1144
1155
1007
1364
1218
1211
1291
1096
1309
1086
1250
1019
1115
1321
1179
1166
1038
1003
1389
1061
976
1002
963
973
1310
1004
1043
1024
976
1406
1233
1275
1203
1125
1045
967
1365
1215
1180
1211
1107
1119
1012
1029
1348
1143
1351
1067
1275
1096
953
998
1031
986
1407
1168
1226
1149
1117
1205
1066
1309
1185
1297
1205
1069
1080
1027
1119
1045
1445
1235
1330
1172
1260
1211
1209
1283
1175
1280
1133
1240
1158
1080
1108
974
1375
1203
1178
1260
1072
1043
980
1221
1258
1059
1171
977
1139
1384
1143
1318
1038
1318
1164
1160
1164
1121
1086
1012
1088
1318
1180
1228
965
1135
1125
1043
1371
1184
1082
978
979
1158
1146
1086
1412
1260
1264
1211
1248
963
1076
1297
1203
1248
1125
1125
1008
998
1390
1184
1287
1127
1174
1162
1109
1393
1219
1316
1225
1181
1127
944
1062
1092
1074
1395
1215
1302
1217
1305
1187
1270
1187
1129
1061
1271
1262
1125
1115
1080
969
1102
1023
1094
1357
1178
1199
1047
1406
1182
1260
1195
1084
1021
969
1403
1242
1301
1187
1180
1222
1104
1283
1065
1181
1115
1069
1330
1142
1278
1117
959
1043
1103
1161
1361
1094
1168
1070
965
1086
1095
1256
1311
1084
1076
1002
1074
1328
1215
1358
1146
1166
1234
1118
1261
1043
1246
1129
1225
1242
1211
1324
1149
1185
948
1246
1300
1149
1254
1103
1293
1051
1137
1179
1116
1199
1080
1166
1166
1061
1183
1051
1115
1197
1118
1267
1100
1162
1156
1043
1236
1143
1189
1116
1142
1223
1051
1293
1023
1092
1170
1096
1287
1175
1079
947
1066
1061
1023
1180
1031
1430
1209
1264
1052
1069
1084
1035
1052
1100
1041
1358
1322
1158
1148
1014
1125
1057
1054
1133
1049
1471
1215
1259
1030
1093
1012
1020
1439
1293
1334
1244
1219
1146
995
1390
1180
1193
1207
1127
1385
1070
1071
1047
931
1053
1019
1219
1233
1130
1143
998
1135
1101
1047
1102
1004
1330
1150
1192
1091
1045
1030
972
1104
1053
1015
1086
1029
1131
1080
975
1156
1069
1039
1086
953
1107
1119
1020
1160
1086
1072
1129
1057
1050
1084
1006
1051
1098
1008
1255
1098
1092
1113
1008
1387
1205
1181
1141
988
1424
1270
1250
1257
1163
1302
1073
1046
1008
1039
1153
998
1146
1049
1320
1379
1217
1242
981
1316
1061
1211
1281
1107
1143
1019
1104
1193
1024
1162
1037
1268
1130
1059
1039
986
1362
1162
1131
1152
1066
1080
977
965
1064
1061
1260
1300
1079
1152
978
1061
1369
1186
1250
1025
1102
1046
1104
1236
1118
1373
1127
1314
1109
1053
1057
963
1357
1262
1195
1201
975
1055
1041
996
1117
1013
1145
1223
1021
1002
1016
961
1408
1232
1242
1133
1100
1055
986
1080
1029
1168
1367
1057
1080
1020
1304
1332
1260
1301
1006
1023
1264
1215
1072
959
1025
1045
1047
1412
1131
1067
1000
1004
1037
968
1129
1051
1082
1057
1006
1105
1035
1094
1195
1030
1183
1074
1039
1122
1009
1051
1139
1025
1322
1215
1164
1125
944
1039
1072
1020
1351
1225
1232
1123
1028
1037
986
1143
1148
1018
1429
1231
1230
994
951
971
1016
1373
1180
1162
1105
959
1072
1043
1055
1406
1145
1039
1000
982
1045
987
1462
1229
1273
1141
1006
1031
959
1387
1185
1135
1041
951
1043
1082
998
1422
1205
1239
1033
1000
1078
1021
1077
1296
1083
1082
1015
1094
1410
1178
1320
1139
974
1053
1094
967
1427
1223
1313
1144
1025
1018
959
1336
1203
1192
1093
942
1183
1137
1066
1409
1191
1199
1059
1029
1080
1002
1129
1148
1004
1129
1110
1093
1104
957
1424
1154
1012
994
945
1039
1057
975
1404
1250
1254
1053
1039
1117
984
1080
1151
996
1068
1029
1145
1068
1127
1155
1228
1303
1015
1000
998
1028
1340
1101
1112
1103
1023
1209
1077
1156
1133
966
1141
1100
974
1119
1161
1011
1356
1197
1279
1118
1019
1018
1043
1031
1404
1104
1056
993
984
1033
955
1043
1012
1197
1100
1006
1130
1036
1142
1082
1030
1136
1028
1400
1152
1155
1175
1260
1287
1016
1383
1203
1125
1185
983
1144
1315
1174
1156
976
1034
1086
1039
1185
1063
1074
1129
972
1122
1072
1015
1135
1024
1035
1080
965
1152
1047
990
1016
974
