# Supplementary material for: Yoga in school sports improves functioning of autonomic nervous system in young adults: A non-randomized controlled pilot study
Source: PLoS One. 2020 Apr 13;15(4):e0231299. doi: 10.1371/journal.pone.0231299 (PMC7153865; doi:10.1371/journal.pone.0231299)
Supplement: S1 Raw data — (ZIP) [file pone.0231299.s003.zip › N2_ID 41.txt]

1174
1194
1029
1090
1281
1297
1336
1269
1299
1330
1281
1303
1301
1185
1215
1221
1154
1243
1246
1205
1236
1254
1228
1204
1232
1215
1166
1242
1203
1213
1219
1183
1151
1215
1177
1207
1258
1188
1160
1193
1194
1154
1244
1211
1219
1258
1199
1156
1205
1209
1137
1232
1217
1156
1213
1193
1108
1189
1147
1109
1186
1228
1155
1246
1250
1181
1223
1219
1166
1203
1176
1121
1189
1213
1137
1207
1211
1176
1236
1232
1194
1252
1220
1162
1241
1193
1137
1181
1170
1100
1123
1094
1078
1131
1152
1131
1252
1224
1168
1225
1215
1209
1193
1143
1179
1188
1113
1125
1145
1090
1203
1281
1209
1295
1279
1244
1297
1276
1230
1266
1217
1162
1171
1180
1125
1147
1183
1139
1260
1250
1193
1252
1213
1182
1195
1258
1177
1204
1185
1129
1191
1186
1152
1198
1185
1145
1203
1228
1196
1248
1218
1157
1181
1192
1138
1217
1192
1183
1197
1209
1153
1187
1182
1121
1176
1156
1104
1132
1118
1121
1115
1180
1150
1127
1195
1117
1161
1203
1129
1173
1168
1162
1200
1191
1149
1199
1187
1117
1176
1178
1103
1196
1201
1127
1185
1194
1107
1172
1182
1111
1152
1153
1107
1174
1211
1144
1188
1209
1164
1215
1193
1162
1254
1270
1185
1241
1214
1151
1187
1178
1131
1203
1199
1153
1222
1180
1142
1221
1207
1139
1203
1207
1133
1182
1226
1150
1186
1205
1129
1180
1203
1135
1164
1187
1152
1202
1232
1168
1225
1230
1162
1217
1197
1117
1182
1131
1150
1227
1174
1191
1242
1198
1168
1197
1178
1170
1220
1172
1174
1172
1179
1157
1230
1233
1187
1233
1156
1129
1160
1207
1133
1166
1179
1131
1231
1213
1146
1213
1234
1174
1229
1191
1151
1197
1162
1156
1188
1162
1224
1151
1156
1182
1146
1129
1180
1158
1150
1213
1174
1162
1219
1187
1192
1197
1174
1168
1213
1185
1141
1197
1197
1145
1193
1237
1131
1181
1211
1156
1221
1223
1146
1215
1201
1155
1177
1162
1133
1211
1174
1143
1226
1225
1193
1260
1217
1195
1225
1185
1170
1213
1127
1142
1157
1107
1201
1246
1186
1256
1248
1236
1279
1241
1215
1224
1190
1160
1211
1179
1141
1219
1205
1119
1187
1200
1131
1216
1223
1158
1211
1190
1142
1170
1180
1111
1182
1164
1129
1193
1193
1151
1199
1164
1086
1125
1148
1141
1150
1166
1139
1143
1191
1172
1150
1188
1189
1172
1217
1186
1189
1232
1159
1195
1209
1141
1166
1183
1115
1125
1143
1111
1129
1160
1151
1152
1201
1174
1166
1203
1184
1234
1289
1221
1268
1259
1190
1222
1233
1174
1195
1203
1137
1213
1191
1125
1197
1180
1104
1209
1201
1137
1201
1228
1170
1207
1203
1131
1192
1168
1119
1170
1179
1104
1178
1187
1123
1135
1146
1110
1230
1238
1243
1308
1223
1267
1258
1147
1179
1112
1168
1261
1196
1195
1184
1093
1204
1209
1156
1240
1215
1203
1260
1218
1208
1250
1218
1166
1282
1244
1179
1254
1237
1148
1219
1219
1193
1254
1234
1199
1288
1287
1205
1316
1238
1207
1248
1190
1142
1211
1112
1156
1203
1154
1147
1166
1158
1154
1180
1133
1168
1225
1128
1151
1168
1133
1089
1125
1116
1140
1190
1154
1137
1174
1128
1206
1214
1116
1170
1209
1115
1146
1194
1127
1209
1162
1152
1225
1173
1157
1127
1119
1191
1221
1211
1293
1277
1258
1266
1248
1203
1256
1199
1170
1203
1180
1168
1173
1157
1103
1176
1176
1152
1256
1250
1168
1254
1226
1153
1216
1178
1119
1168
1160
1108
1170
1176
1123
1185
1172
1131
1205
1186
1150
1219
1213
1148
1191
1135
1106
1154
1164
1139
1295
1232
1209
1221
1177
1172
1202
1185
1186
1220
1176
1156
1170
1131
1143
1170
1041
1033
1088
988
1129
1258
1170
1173
1204
1183
1237
1210
1196
1240
1199
1221
1219
1158
1142
1147
1096
1119
1179
1149
1234
1205
1147
1160
1170
1133
1117
1174
1129
1140
1196
1181
1160
1215
1155
1121
1170
1128
1120
1183
1162
1180
1197
1121
1164
1215
1137
1178
1197
1109
1102
1162
1158
1139
1301
1224
1237
1267
1184
1238
1242
1168
1215
1182
1119
1168
1201
1150
1243
1224
1166
1237
1197
1123
1164
1144
1082
1170
1237
1156
1230
1215
1151
1197
1197
1166
1197
1167
1111
1162
1168
1111
1203
1178
1137
1209
1174
1168
1179
1116
1177
1184
1101
1164
1176
1125
1184
1199
1113
1176
1172
1127
1217
1177
1127
1168
1184
1176
1232
1176
1166
1131
1105
1166
1178
1176
1264
1224
1215
1248
1191
1145
1187
1178
1133
1166
1133
1080
1127
1111
1072
1176
1209
1180
1252
1256
1234
1285
1239
1140
1180
1172
1140
1192
1195
1109
1170
1194
1162
1213
1205
1150
1233
1197
1150
1172
1168
1121
1209
1238
1178
1240
1170
1172
1205
1190
1158
1230
1190
1129
1154
1104
1162
1160
1109
1190
1224
1200
1240
1178
1138
1203
1160
1129
1164
1184
1092
1195
1164
1063
1148
1172
1107
1247
1263
1174
1277
1258
1242
1276
1215
1228
1233
1201
1134
1209
1192
1103
1163
1197
1129
1158
1148
1145
1183
1207
1200
1367
1238
1246
1295
1233
1209
1222
1153
1166
1171
1112
1123
1103
1077
1101
1168
1135
1166
1174
1121
1189
1156
1122
1179
1168
1115
1166
1145
1148
1155
1129
1086
1127
1140
1106
1132
1065
1098
1127
1123
1068
1139
1136
1155
1209
1138
1194
1195
1107
1145
1176
1150
1188
1185
1150
1227
1191
1116
1172
1160
1080
1183
1213
1147
1201
1185
1155
1199
1193
1133
1195
1194
1137
1179
1151
1089
1143
1166
1117
1184
1146
1065
1123
1174
1131
1242
1242
1142
1223
1211
1156
1209
1215
1131
1162
1182
1131
1132
1237
1170
1117
1182
1210
1194
1279
1240
1299
1278
1209
1257
1243
1171
1213
1203
1164
1221
1227
1174
1232
1189
1120
1183
1197
1164
1233
1213
1156
1236
1233
1207
1262
1222
1147
1211
1177
1155
1197
1176
1142
1198
1160
1140
1190
1135
1128
1182
1139
1170
1123
1076
1123
1148
1075
1150
1156
1117
1182
1197
1141
