# Supplementary material for: Yoga in school sports improves functioning of autonomic nervous system in young adults: A non-randomized controlled pilot study
Source: PLoS One. 2020 Apr 13;15(4):e0231299. doi: 10.1371/journal.pone.0231299 (PMC7153865; doi:10.1371/journal.pone.0231299)
Supplement: S1 Raw data — (ZIP) [file pone.0231299.s003.zip › N2_ID 42.txt]

1253
1387
1356
1310
1403
1365
1297
1355
1336
1281
1362
1380
1305
1365
1317
1285
1336
1322
1272
1298
1338
1299
1272
1336
1316
1262
1345
1331
1275
1281
1283
1237
1277
1270
1220
1250
1242
1225
1258
1271
1223
1232
1274
1244
1229
1269
1240
1227
1267
1268
1232
1299
1289
1248
1311
1312
1266
1250
1305
1273
1231
1297
1279
1238
1272
1302
1237
1275
1293
1252
1275
1301
1248
1258
1291
1330
1252
1275
1305
1268
1291
1301
1281
1256
1306
1295
1246
1248
1289
1239
1257
1295
1260
1278
1308
1277
1258
1295
1278
1230
1254
1289
1242
1272
1291
1250
1240
1273
1248
1215
1244
1260
1201
1248
1276
1222
1260
1274
1255
1239
1291
1299
1248
1295
1291
1242
1230
1289
1276
1248
1320
1314
1260
1293
1324
1268
1256
1293
1273
1285
1313
1301
1271
1332
1295
1246
1293
1305
1244
1285
1311
1248
1238
1277
1217
1205
1233
1240
1211
1279
1285
1229
1256
1291
1263
1254
1276
1269
1237
1302
1289
1250
1289
1293
1248
1268
1295
1266
1246
1295
1316
1287
1344
1342
1261
1334
1323
1257
1311
1320
1266
1283
1309
1285
1254
1310
1317
1261
1295
1330
1260
1315
1351
1297
1281
1323
1269
1252
1274
1265
1264
1320
1320
1254
1284
1296
1272
1271
1301
1270
1256
1300
1303
1244
1289
1301
1242
1268
1283
1242
1250
1268
1252
1219
1246
1257
1225
1272
1250
1210
1270
1273
1217
1264
1273
1223
1250
1266
1234
1244
1305
1306
1243
1263
1287
1260
1287
1309
1267
1268
1285
1278
1259
1311
1305
1255
1284
1281
1217
1281
1260
1226
1278
1273
1234
1299
1301
1236
1280
1298
1268
1279
1276
1240
1240
1279
1274
1232
1299
1272
1230
1285
1313
1248
1299
1298
1254
1246
1293
1291
1254
1305
1315
1279
1326
1328
1285
1285
1284
1222
1203
1274
1277
1248
1330
1354
1281
1328
1330
1324
1366
1336
1287
1349
1309
1277
1313
1299
1252
1312
1320
1289
1352
1324
1260
1299
1316
1262
1250
1246
1236
1284
1265
1235
1287
1267
1225
1293
1307
1255
1286
1287
1238
1281
1279
1243
1293
1306
1248
1295
1328
1276
1279
1307
1259
1264
1299
1244
1234
1295
1286
1246
1291
1261
1235
1293
1250
1234
1274
1253
1241
1291
1283
1224
1301
1299
1246
1272
1304
1233
1289
1297
1256
1261
1285
1272
1256
1324
1307
1244
1283
1275
1239
1267
1283
1225
1266
1256
1203
1257
1280
1232
1262
1287
1248
1266
1299
1246
1250
1267
1268
1256
1306
1276
1224
1299
1305
1252
1297
1300
1254
1272
1293
1250
1248
1293
1267
1245
1271
1271
1223
1279
1276
1232
1262
1264
1218
1264
1264
1218
1254
1282
1240
1242
1283
1244
1196
1267
1285
1252
1297
1297
1264
1277
1268
1238
1266
1250
1238
1269
1278
1236
1281
1278
1236
1273
1288
1232
1246
1266
1269
1270
1221
1289
1279
1250
1310
1297
1231
1277
1318
1247
1253
1295
1248
1268
1293
1258
1271
1317
1275
1236
1286
1255
1247
1312
1297
1236
1281
1276
1234
1262
1277
1219
1234
1245
1216
1205
1245
1242
1215
1255
1260
1225
1265
1282
1234
1279
1248
1258
1266
1244
1277
1299
1246
1291
1283
1235
1285
1277
1235
1261
1293
1266
1305
1324
1271
1260
1303
1269
1239
1293
1291
1222
1272
1283
1334
1184
1293
1234
1254
1293
1252
1242
1291
1256
1215
1273
1326
1248
1272
1303
1265
1270
1340
1310
1270
1295
1287
1238
1279
1254
1227
1279
1287
1221
1267
1243
1238
1285
1281
1254
1276
1254
1195
1223
1230
1225
1287
1271
1237
1306
1287
1276
1326
1273
1248
1285
1250
1258
1293
1268
1246
1287
1289
1246
1285
1285
1241
1244
1281
1254
1238
1256
1213
1209
1229
1214
1202
1271
1250
1211
1266
1277
1236
1283
1280
1222
1268
1283
1223
1262
1273
1232
1258
1299
1260
1256
1291
1271
1240
1305
1283
1254
1297
1287
1262
1295
1310
1274
1256
1310
1285
1231
1285
1277
1239
1295
1298
1235
1287
1299
1242
1275
1282
1222
1260
1268
1212
1229
1258
1215
1205
1248
1219
1216
1262
1242
1158
1164
1233
1242
1348
1357
1276
1304
1319
1269
1281
1293
1252
1315
1328
1258
1283
1312
1268
1322
1334
1252
1268
1285
1256
1250
1297
1271
1274
1320
1275
1248
1297
1281
1241
1273
1248
1219
1266
1281
1246
1262
1298
1245
1259
1291
1246
1248
1282
1211
1195
1246
1234
1225
1291
1285
1250
1313
1312
1264
1332
1312
1270
1332
1303
1248
1285
1289
1248
1258
1281
1225
1250
1285
1246
1219
1256
1271
1229
1267
1295
1233
1230
1275
1225
1219
1246
1232
1223
1264
1250
1211
1255
1262
1231
1279
1297
1228
1244
1225
1135
1203
1291
1285
1275
1340
1311
1254
1310
1311
1260
1287
1306
1266
1311
1300
1235
1277
1283
1256
1229
1291
1300
1288
1251
1319
1287
1268
1279
1299
1265
1311
1303
1234
1285
1297
1227
1265
1293
1227
1248
1293
1261
1258
1303
1268
1209
1251
1237
1219
1283
1271
1239
1271
1262
1215
1263
1287
1241
1281
1277
1256
1277
1287
1211
1227
1252
1232
1272
1310
1241
1285
1312
1242
1262
1270
1273
1219
1264
1257
1202
1246
1267
1223
1242
1275
1241
1226
1274
1228
1258
1299
1254
1273
1272
1240
1287
1314
1237
1265
1270
1209
1256
1260
1216
1274
1277
1248
1254
1287
1233
1244
1285
1262
1230
1309
1289
1234
1270
1250
1222
1262
1291
1231
1230
1262
1258
1226
1256
1248
1217
1228
1278
1234
1240
1268
1230
1213
1248
1240
1213
1245
1242
1228
1244
1284
1246
1250
1279
1277
1237
1279
1228
1235
1279
1248
1278
1320
