# Supplementary material for: Yoga in school sports improves functioning of autonomic nervous system in young adults: A non-randomized controlled pilot study
Source: PLoS One. 2020 Apr 13;15(4):e0231299. doi: 10.1371/journal.pone.0231299 (PMC7153865; doi:10.1371/journal.pone.0231299)
Supplement: S1 Raw data — (ZIP) [file pone.0231299.s003.zip › N2_ID 43.txt]

848
883
855
791
914
889
787
785
881
873
779
846
918
906
787
908
918
821
779
918
932
845
864
964
961
830
977
984
858
814
903
929
838
846
951
932
867
885
947
816
832
895
896
791
893
928
845
901
1045
984
842
883
904
846
826
889
912
851
823
916
857
779
842
897
851
818
858
848
816
896
895
818
834
895
861
781
852
900
854
805
888
936
840
873
933
907
804
852
894
838
783
875
934
834
812
872
828
802
877
924
865
832
922
920
846
850
900
871
789
834
912
836
832
934
896
803
918
951
838
828
891
912
803
851
865
838
785
854
891
818
820
873
826
790
853
846
789
834
887
869
793
853
893
851
791
868
857
789
854
916
867
787
867
865
785
852
910
779
795
875
907
836
908
927
883
852
986
977
836
896
918
846
808
846
871
772
820
828
813
754
796
870
832
800
889
955
820
815
889
890
801
875
937
836
801
924
934
806
869
940
885
798
881
873
797
844
844
828
795
857
906
836
811
881
873
797
843
909
871
799
894
967
871
801
845
891
828
785
844
897
791
843
893
865
817
886
881
822
920
940
853
823
884
903
832
834
906
887
808
873
881
809
820
883
879
799
859
900
860
806
875
905
818
801
890
899
807
847
920
867
799
885
930
843
809
893
892
785
844
893
834
781
855
926
856
798
840
864
791
824
871
910
818
875
914
848
830
895
871
795
840
900
838
799
879
888
805
832
922
867
791
863
877
785
854
869
822
805
865
879
776
822
851
787
799
862
841
784
882
913
843
828
928
889
812
879
897
824
818
916
899
814
877
945
870
791
843
870
796
862
912
818
883
908
821
808
906
911
826
857
893
816
789
879
908
823
847
863
860
795
851
911
847
799
867
875
805
830
928
873
806
903
900
817
875
902
805
839
875
842
824
924
914
813
822
854
843
795
887
936
849
861
983
914
838
881
933
887
814
905
900
824
889
953
836
848
945
879
820
903
879
816
910
902
825
816
863
850
783
820
838
819
775
856
863
801
830
920
886
805
883
922
879
838
966
973
816
858
898
883
797
873
922
889
816
922
951
848
877
941
834
805
882
887
805
834
883
857
791
873
904
813
834
904
934
814
866
937
854
818
883
884
795
838
934
851
793
870
875
816
807
904
853
827
914
882
811
914
885
816
865
930
867
805
893
929
830
825
916
943
834
885
908
848
804
862
880
788
826
886
872
781
908
857
791
879
889
857
840
944
925
866
935
928
842
828
922
910
816
842
910
852
799
877
867
793
867
904
873
797
893
898
840
814
893
912
820
852
922
850
791
875
900
801
832
900
887
808
922
932
822
879
891
828
791
889
873
783
857
860
841
803
899
1015
860
867
976
993
828
898
910
850
830
893
929
822
872
925
848
814
877
881
799
824
875
838
785
842
906
842
779
831
845
805
834
930
859
813
902
908
813
859
883
830
787
830
883
828
793
908
936
845
889
943
944
820
924
949
844
857
916
889
811
896
916
842
816
891
881
804
883
908
817
832
924
882
819
914
943
811
810
899
818
819
871
865
816
965
983
906
939
821
763
918
1047
857
1063
1055
882
1118
1013
909
1046
971
828
905
918
869
787
871
924
826
830
914
877
799
861
914
840
803
883
908
808
866
894
838
814
920
936
832
894
893
838
783
834
887
808
793
850
844
803
867
910
834
803
910
926
828
884
909
853
828
893
894
811
857
920
854
818
893
894
815
886
922
836
887
949
914
830
909
925
836
865
922
854
775
830
907
806
791
875
897
814
850
918
859
826
877
905
814
863
918
893
816
930
910
816
840
875
858
791
894
893
791
805
912
869
822
900
889
813
853
965
857
809
900
955
870
849
977
957
840
892
912
860
820
885
887
806
830
895
842
828
896
885
809
839
885
891
803
873
914
839
797
856
877
801
849
867
811
779
844
873
840
818
928
914
816
862
904
857
856
963
885
834
939
955
830
891
929
850
858
916
835
801
858
867
814
873
922
877
819
843
903
843
805
920
908
842
820
916
957
844
885
928
896
815
892
901
832
808
877
908
828
821
924
892
815
877
935
889
806
905
906
834
844
920
892
803
853
907
875
800
887
914
815
816
856
853
805
871
890
809
805
863
867
785
819
847
850
772
833
905
840
806
944
943
838
889
968
932
812
866
892
807
807
869
843
789
805
836
797
775
844
887
808
842
885
865
819
877
914
818
816
881
912
813
851
870
845
778
816
840
769
832
955
850
889
953
912
844
974
934
824
885
898
829
873
896
832
820
926
875
789
840
840
775
819
857
842
807
892
926
818
899
947
848
822
928
898
826
895
898
863
836
879
891
816
881
895
834
840
873
857
824
895
910
824
881
895
861
805
884
928
844
830
908
895
796
825
855
809
808
873
914
825
883
958
870
841
959
909
820
957
934
820
859
887
883
822
912
904
807
838
891
849
795
856
892
830
848
881
863
805
832
886
813
822
918
875
809
894
916
795
823
869
812
828
895
844
796
875
877
811
844
914
920
810
883
900
815
820
903
880
801
858
902
822
871
862
822
793
865
887
803
849
904
840
795
879
904
817
887
920
853
809
902
930
814
809
906
875
816
840
891
847
805
906
911
808
889
951
838
828
930
910
803
873
927
866
820
906
906
817
861
883
855
799
893
881
799
902
949
846
836
953
910
820
897
939
832
850
918
863
830
934
939
830
862
929
866
798
897
912
818
799
865
897
795
875
920
830
867
941
852
867
893
877
795
890
873
791
866
904
814
836
908
897
820
910
932
836
863
946
859
812
891
897
816
867
871
852
812
901
957
832
849
916
881
799
889
906
838
844
884
864
793
853
916
813
775
822
877
860
806
979
990
869
860
916
855
840
904
973
824
830
877
908
823
951
972
854
949
975
972
922
809
892
934
832
875
930
890
809
914
914
844
844
964
924
811
873
896
819
812
885
881
807
808
940
923
813
875
904
838
807
916
929
807
824
844
830
801
920
939
846
889
929
875
803
895
914
845
891
969
847
924
903
859
809
927
879
789
842
889
820
787
865
877
809
826
877
891
797
880
916
829
876
897
838
889
941
859
807
902
901
810
844
885
828
787
844
884
803
783
848
881
801
886
940
836
914
992
889
851
973
978
844
865
961
866
828
902
934
832
869
996
914
822
879
922
822
836
901
896
820
854
889
861
805
924
894
836
904
949
889
820
915
