# Supplementary material for: Yoga in school sports improves functioning of autonomic nervous system in young adults: A non-randomized controlled pilot study
Source: PLoS One. 2020 Apr 13;15(4):e0231299. doi: 10.1371/journal.pone.0231299 (PMC7153865; doi:10.1371/journal.pone.0231299)
Supplement: S1 Raw data — (ZIP) [file pone.0231299.s003.zip › N2_ID 45.txt]

952
957
1015
985
972
1004
1000
1004
930
978
998
944
925
977
1020
929
910
950
986
982
914
940
973
945
965
1009
995
939
951
990
961
928
955
1004
967
900
934
955
980
905
906
928
943
906
922
949
973
900
913
945
963
900
895
929
959
938
906
953
990
901
902
928
935
899
902
951
961
901
929
936
896
895
938
953
916
923
950
955
906
895
949
972
924
905
939
965
924
892
934
951
920
904
940
966
959
913
910
931
916
889
920
953
908
899
926
945
896
920
949
944
900
912
940
986
916
895
937
953
912
916
946
967
929
910
959
1053
979
961
953
980
912
940
982
1018
988
1020
1007
953
950
988
1008
931
971
1012
990
982
1069
1051
920
919
950
953
904
936
961
925
930
959
969
888
897
908
955
938
951
1035
1035
938
984
1014
994
922
972
1043
961
963
967
975
892
920
942
957
902
945
944
939
897
947
976
973
910
957
946
937
898
899
930
943
920
889
933
975
927
893
936
943
941
889
889
906
904
871
879
940
978
944
957
968
948
898
926
937
932
900
926
969
980
959
979
971
918
947
978
1004
953
971
973
990
916
965
1013
1004
928
963
975
925
940
982
991
892
928
947
981
914
947
939
936
883
910
947
959
900
942
978
954
923
959
942
900
873
922
938
880
920
942
982
895
896
928
967
902
955
986
1038
947
922
957
986
918
938
947
976
914
907
914
935
930
920
976
971
924
945
942
955
920
951
975
925
944
1006
976
936
908
943
967
936
919
940
957
881
859
918
938
904
914
959
1041
971
986
994
928
965
1029
981
910
957
966
963
955
965
953
916
940
965
1037
971
994
1004
974
922
961
988
987
923
961
991
1004
939
969
980
965
908
940
955
910
918
955
965
930
888
934
965
925
889
941
932
936
879
925
965
1004
949
985
976
959
893
924
935
910
907
945
1002
922
902
942
958
920
885
926
943
916
926
973
1015
955
975
973
959
910
930
980
924
920
937
965
924
920
963
1011
911
912
931
928
873
930
945
910
924
949
942
898
887
928
961
974
983
1007
985
955
951
990
918
899
931
961
920
912
959
1016
959
969
968
1038
939
1004
998
969
898
943
995
1000
980
1002
986
965
944
1031
1068
977
916
949
977
974
903
935
945
952
914
912
929
998
930
932
945
957
893
929
969
953
920
938
918
910
879
886
957
985
918
924
963
1019
938
959
953
968
930
940
960
922
926
953
981
910
943
967
947
903
929
948
947
902
949
1014
932
939
953
981
906
891
939
957
924
918
945
983
924
939
955
941
897
898
948
959
933
955
979
1021
936
971
1043
966
932
955
992
934
924
963
1003
918
916
959
975
900
926
969
969
898
918
949
963
901
920
943
957
908
924
959
976
932
938
974
989
921
940
949
943
903
918
943
992
914
942
970
973
893
935
961
945
903
947
1002
932
910
953
965
898
928
947
994
936
975
972
924
938
990
1017
965
971
994
941
934
977
1052
991
998
982
982
930
992
1002
946
962
1006
938
945
981
980
959
918
930
965
947
918
971
949
914
908
932
910
867
900
909
880
862
922
947
916
918
961
945
897
904
914
934
906
939
991
933
891
947
955
902
913
949
951
910
973
980
949
905
939
977
914
922
982
992
934
949
953
963
936
931
975
969
910
933
967
961
906
950
982
949
893
924
947
982
914
914
969
985
916
929
969
994
914
953
1000
1032
929
942
974
973
932
890
916
938
896
938
963
1013
914
938
963
935
903
947
976
1028
937
955
954
937
891
931
936
908
928
959
978
908
928
951
920
879
934
955
990
930
953
959
951
918
943
1008
963
908
940
978
895
930
951
984
920
916
947
977
924
888
936
953
912
918
947
952
898
943
950
912
945
949
969
906
904
948
947
912
883
924
961
939
924
951
1024
953
947
969
984
897
900
957
982
913
951
1006
941
1010
1002
955
914
943
988
973
979
1002
1039
941
957
957
922
930
947
977
929
953
979
969
929
924
943
965
916
909
945
986
916
961
1027
981
934
984
1039
953
957
955
940
896
910
942
970
914
940
941
916
891
934
976
955
926
982
1022
945
893
929
987
957
947
1012
1115
1012
1011
1026
939
965
990
1014
932
937
979
1039
971
966
991
1031
951
932
943
969
910
928
970
983
922
955
988
961
896
928
940
955
902
885
957
970
926
955
977
967
912
992
1010
953
933
987
996
930
953
972
991
921
940
951
916
928
939
955
903
908
949
965
920
935
958
925
893
943
969
943
916
946
955
924
923
971
957
924
939
963
938
887
955
974
942
882
920
946
959
896
893
935
957
908
917
945
969
921
930
957
1006
936
931
940
984
930
920
959
959
937
918
940
945
908
906
934
920
879
929
936
910
889
937
979
929
915
966
959
899
943
963
969
912
947
957
977
920
937
961
965
904
949
956
968
908
934
969
994
939
914
950
961
900
949
953
930
918
957
1006
928
980
1004
945
918
946
976
934
924
953
1008
925
924
965
977
914
890
924
951
907
875
937
957
926
928
966
1006
926
982
1014
961
912
934
965
962
928
955
973
943
928
957
961
910
924
959
955
912
957
1010
924
898
934
937
895
926
937
943
918
915
960
981
924
941
998
1016
918
955
1012
998
982
955
985
955
929
987
996
941
949
981
980
961
963
951
920
963
969
961
951
978
1006
948
945
1027
1012
945
963
1018
974
948
980
984
946
910
949
973
904
928
937
955
903
892
916
928
893
920
947
914
877
920
941
883
906
928
965
920
939
953
942
918
883
912
937
916
893
953
1037
969
912
935
950
894
902
944
963
920
951
972
957
901
959
1014
949
892
924
951
936
894
922
944
927
889
914
945
922
881
926
935
916
891
942
953
925
868
898
924
937
889
924
957
951
889
945
932
925
864
908
939
950
931
983
965
912
925
956
968
889
910
945
989
935
918
930
961
922
916
939
953
912
954
953
941
897
949
1010
957
984
1004
1008
920
953
961
961
927
934
937
975
916
889
924
941
939
883
930
965
