# Supplementary material for: Yoga in school sports improves functioning of autonomic nervous system in young adults: A non-randomized controlled pilot study
Source: PLoS One. 2020 Apr 13;15(4):e0231299. doi: 10.1371/journal.pone.0231299 (PMC7153865; doi:10.1371/journal.pone.0231299)
Supplement: S1 Raw data — (ZIP) [file pone.0231299.s003.zip › N2_ID 46.txt]

948
953
945
894
911
964
967
918
961
981
914
908
959
949
914
910
955
1036
927
940
959
959
904
986
994
948
871
877
933
969
940
978
945
905
914
961
968
893
904
871
840
950
1117
1006
1003
1012
959
910
936
980
944
966
1004
932
955
988
981
910
914
961
969
957
947
971
933
959
975
900
911
884
848
879
928
871
898
1004
1037
940
945
930
937
883
924
961
978
897
923
946
892
901
916
937
895
996
953
922
889
957
1011
989
949
984
1016
920
951
959
1002
902
918
961
973
902
914
959
910
869
897
932
900
898
885
846
824
834
871
945
918
922
946
894
936
972
1006
901
877
888
906
893
938
986
984
895
939
938
967
880
883
891
881
828
820
865
950
906
935
959
975
893
900
936
947
869
896
901
935
875
893
922
885
404
672
756
849
959
1008
1037
973
920
955
955
908
895
923
932
926
930
957
882
883
940
939
875
879
895
871
863
910
961
896
885
918
938
888
856
918
953
928
923
979
961
893
912
927
957
860
842
867
967
923
957
1073
1066
975
1008
1083
956
939
938
970
916
889
883
968
1088
1022
1006
1033
1002
873
892
918
889
902
924
920
930
957
902
910
959
1020
920
898
877
867
832
852
918
971
890
942
955
963
875
896
936
943
885
861
916
946
902
879
943
975
916
918
918
951
896
909
959
986
943
961
975
982
914
961
987
976
945
950
914
894
955
989
923
961
1010
998
906
914
940
973
910
908
943
926
867
885
967
988
899
931
947
967
895
900
920
924
857
879
910
944
875
914
963
998
947
982
985
928
900
932
955
894
906
950
951
922
978
969
889
914
918
994
904
867
864
875
861
902
942
929
887
926
904
897
947
992
942
947
1027
945
873
905
908
871
897
916
890
926
963
933
883
930
961
920
949
990
938
943
932
941
881
904
909
876
848
873
955
885
900
963
981
908
951
969
967
883
900
916
904
852
859
865
846
799
824
809
838
820
838
904
986
928
1008
1152
1118
1001
1049
1067
992
996
1029
1082
993
1001
1034
976
975
1010
992
920
957
988
961
922
953
969
922
951
947
947
920
949
965
907
919
950
937
873
899
931
979
881
812
830
903
990
912
1010
1068
1000
977
1023
1022
908
931
971
1033
979
969
1019
1000
918
963
969
918
922
951
965
904
949
986
963
893
908
953
916
842
881
933
920
879
918
920
916
879
897
931
885
879
904
932
924
927
950
986
914
910
916
873
906
961
1006
924
942
968
971
924
908
943
959
897
920
953
990
902
916
954
947
904
914
947
913
877
935
1000
1002
969
935
1002
1020
976
926
949
975
955
904
944
963
951
890
918
995
947
894
912
944
887
884
973
1008
937
955
1000
940
951
996
984
899
926
949
920
881
879
880
844
879
893
982
899
917
887
842
859
899
1013
913
947
969
970
903
929
950
916
896
938
962
887
906
907
892
844
900
952
947
873
939
985
947
889
927
953
954
955
951
873
892
944
898
903
937
965
883
914
949
941
858
867
887
937
864
912
924
892
869
906
942
959
973
996
947
933
956
980
906
887
932
984
924
939
961
957
940
967
986
885
914
929
959
926
926
937
948
877
879
925
920
885
893
955
1015
918
901
955
949
885
890
967
961
881
937
975
908
848
848
882
887
854
855
920
881
908
930
924
877
945
967
888
924
949
955
907
925
950
968
901
959
949
920
955
943
942
869
918
980
955
870
888
926
906
899
994
969
955
990
1004
945
858
857
869
953
883
879
900
991
892
934
953
943
889
955
949
879
914
961
961
908
910
977
992
926
916
934
914
839
854
873
885
810
842
869
893
836
844
875
914
863
896
965
996
875
889
926
953
906
971
1012
970
979
1012
972
936
951
945
893
886
940
967
922
964
1006
912
899
914
910
840
846
863
844
818
873
945
969
926
986
1031
952
908
967
996
922
906
959
943
897
933
938
916
949
986
957
938
996
939
907
961
961
976
938
951
974
924
871
910
907
863
877
910
916
848
885
873
882
868
863
896
952
908
929
1014
1016
914
918
963
937
908
907
957
914
933
967
981
921
930
949
953
881
944
998
943
942
958
948
939
1014
1006
953
957
963
896
873
897
939
887
891
904
922
879
890
907
884
862
922
939
910
889
916
873
890
901
857
869
883
924
879
912
975
988
918
973
966
911
1002
1027
1004
900
910
948
949
916
888
917
955
888
942
968
920
975
980
942
898
922
945
903
902
926
881
902
943
940
939
971
1037
963
949
1086
1037
920
967
1016
957
926
949
965
902
894
1012
1043
943
948
1010
976
871
873
912
866
875
988
1047
1191
940
970
985
933
969
1063
1056
961
992
1018
1017
1022
1029
932
931
930
936
924
951
927
893
951
1002
945
897
920
990
891
426
1271
813
824
801
884
1022
990
951
1078
1133
1008
937
1024
1029
981
982
1043
1047
912
969
1000
961
972
1018
1006
924
1005
1020
896
883
928
924
908
981
962
920
957
1022
1000
918
969
996
923
954
1002
949
1000
951
961
885
900
949
875
942
994
1002
924
931
1002
979
931
963
1057
1000
984
1010
961
928
966
1020
949
928
980
1040
937
982
1000
981
906
973
1002
929
938
939
920
903
972
963
885
912
971
929
909
924
974
901
871
869
869
859
901
949
957
900
965
967
920
836
853
846
908
883
930
1047
1125
951
1041
1039
959
982
908
950
881
931
979
1007
930
963
1045
1039
949
998
1012
1043
1080
1076
985
951
969
955
976
1031
1030
974
957
983
955
937
967
1006
941
961
963
969
926
904
945
979
939
971
1012
943
996
969
971
886
907
941
900
967
985
927
940
1006
931
934
961
910
867
893
988
1051
947
981
980
943
932
959
969
955
939
989
1007
948
1009
1014
951
963
971
986
992
1059
1049
1012
1001
997
935
953
977
959
914
955
1014
978
981
1011
987
941
1000
1004
980
911
990
1033
947
967
992
955
928
1006
998
941
987
1031
961
982
1041
1063
931
956
968
914
907
966
1039
926
938
996
935
979
990
938
904
945
1000
944
941
973
1049
951
927
932
906
910
995
1089
989
931
969
1020
947
982
961
928
939
952
943
