# Supplementary material for: Yoga in school sports improves functioning of autonomic nervous system in young adults: A non-randomized controlled pilot study
Source: PLoS One. 2020 Apr 13;15(4):e0231299. doi: 10.1371/journal.pone.0231299 (PMC7153865; doi:10.1371/journal.pone.0231299)
Supplement: S1 Raw data — (ZIP) [file pone.0231299.s003.zip › N2_ID 55.txt]

834
873
877
881
816
811
824
838
806
807
834
898
852
842
879
853
840
785
813
797
818
783
844
836
859
819
818
826
809
765
782
787
804
817
789
845
852
834
754
756
762
785
777
768
824
842
779
767
811
822
840
813
857
852
857
813
835
842
871
844
840
877
920
871
832
838
848
886
889
844
838
843
844
809
826
847
838
807
838
898
860
806
856
890
856
807
822
824
811
814
816
885
942
927
909
871
881
882
821
859
855
848
805
820
824
821
797
828
845
877
789
823
806
787
776
789
820
811
795
826
861
840
801
869
859
819
798
852
906
907
835
903
890
907
851
922
916
899
834
904
1084
969
793
822
945
1063
877
898
943
998
891
953
945
932
869
907
917
907
861
893
908
885
841
872
851
820
793
825
857
822
789
793
797
799
764
789
787
758
740
783
779
805
863
893
877
851
881
875
836
854
836
851
787
828
817
812
844
807
808
811
877
892
858
810
832
850
793
744
795
852
966
905
970
995
972
877
840
910
903
834
851
908
957
856
953
973
875
914
830
797
814
873
899
869
836
914
906
863
836
889
863
795
770
775
781
860
828
861
897
957
876
854
920
875
879
775
819
834
898
795
766
806
1010
1242
1084
1047
982
981
1017
1006
1006
930
951
957
916
959
922
916
879
875
928
945
932
1007
967
949
940
926
927
883
926
982
873
909
955
908
910
893
841
827
857
859
838
850
994
971
844
878
924
906
860
932
925
858
822
824
807
908
996
947
1028
1035
1014
918
951
945
949
955
909
974
1002
947
950
849
854
824
840
933
961
926
844
931
940
887
843
895
926
861
852
875
849
815
865
861
822
823
851
862
804
821
769
787
791
826
1024
1031
893
931
946
912
849
920
907
892
852
922
908
904
895
855
850
857
826
959
948
878
852
889
890
789
764
793
777
805
883
1051
828
779
783
789
801
815
783
820
899
761
770
781
910
971
1051
1006
958
889
914
930
834
832
894
950
943
865
924
934
898
860
865
818
914
867
817
961
963
857
1021
991
900
901
853
922
785
799
795
877
961
945
1039
959
865
946
1011
961
821
861
932
959
888
928
945
922
856
894
922
916
879
844
838
869
840
929
934
890
872
900
887
820
816
817
804
840
953
928
881
818
868
855
844
812
858
920
902
842
918
908
824
828
860
884
868
808
863
934
869
785
813
824
795
822
815
804
788
886
1119
1032
935
1029
1020
928
914
933
873
875
907
904
848
908
900
891
918
959
855
828
840
860
834
834
918
912
908
840
924
871
820
853
911
857
1246
1121
994
938
955
934
896
912
920
865
891
928
965
925
1039
1012
961
951
979
976
901
986
996
963
887
963
953
961
986
996
1113
989
892
957
1004
932
916
902
879
912
942
937
930
1011
977
943
950
939
928
885
931
930
891
826
775
797
908
971
971
1064
1148
940
945
955
907
912
894
873
836
854
843
848
1000
914
854
918
914
826
807
849
869
891
850
962
916
856
885
972
959
877
912
963
918
873
832
883
920
869
904
877
872
839
920
889
881
863
873
881
832
854
898
904
873
834
864
861
863
813
845
879
840
793
832
861
870
830
912
916
922
879
845
860
875
841
813
822
846
807
847
860
853
807
863
895
851
867
881
883
840
920
953
891
882
932
895
830
791
818
834
824
801
816
836
805
824
809
758
755
831
906
1000
1135
1043
933
967
984
940
922
951
953
896
979
1004
957
957
967
959
912
984
983
935
928
867
857
803
867
1319
1215
1084
947
982
897
1191
1127
953
1002
932
865
863
860
910
859
875
887
861
817
849
860
881
834
886
883
832
809
840
902
922
845
889
899
892
809
814
832
852
859
883
937
852
889
898
871
873
875
879
836
861
901
910
855
862
844
871
787
808
834
922
887
1039
1187
1008
981
986
959
883
935
940
939
877
899
910
877
877
849
887
873
867
840
801
857
887
877
834
836
822
764
795
810
836
873
930
969
887
919
875
793
797
825
867
869
941
992
899
939
938
908
850
867
926
849
873
885
877
840
881
800
874
834
902
988
963
885
922
925
930
897
957
976
897
861
904
971
887
873
879
892
932
863
897
900
910
817
892
889
885
881
919
959
889
830
883
947
924
852
880
879
893
818
836
830
875
838
893
883
847
838
920
881
840
883
912
937
869
920
912
893
861
889
904
871
862
843
885
844
779
846
859
916
850
926
914
898
854
920
904
900
842
916
1002
926
861
899
918
882
850
871
922
846
865
830
848
800
831
871
894
862
892
859
874
880
893
842
886
893
898
864
888
875
846
817
871
892
871
838
887
894
862
838
886
920
869
852
885
898
842
859
901
883
855
879
904
862
839
868
906
830
824
877
885
855
838
889
918
869
832
857
924
862
912
945
899
892
899
876
833
857
887
857
818
858
881
875
840
832
869
845
840
897
910
857
912
928
918
875
819
851
844
963
1052
975
977
990
889
810
844
887
906
871
904
926
875
926
951
924
871
908
920
873
871
902
909
863
850
853
850
818
855
881
887
832
852
845
805
805
801
839
889
832
846
885
906
951
945
852
865
857
870
841
885
951
889
910
906
856
898
940
910
871
900
926
862
791
841
875
868
841
905
935
922
955
924
893
857
895
906
867
875
881
834
830
863
891
953
869
943
948
912
845
895
916
883
892
893
896
891
932
945
895
878
887
869
838
860
812
797
832
861
871
866
918
896
893
922
986
935
930
899
890
838
885
857
864
822
871
879
855
815
840
857
846
863
895
853
861
860
865
814
866
869
912
848
904
920
898
834
893
890
901
851
875
875
830
862
888
856
850
904
949
922
889
912
924
861
879
916
875
845
917
939
867
850
873
888
852
805
859
924
861
824
881
922
875
875
885
908
856
828
853
877
856
775
803
832
896
869
899
941
869
954
949
937
873
895
928
857
830
873
908
883
879
902
866
855
840
816
836
813
808
846
1031
895
906
944
976
914
924
934
914
855
883
920
931
868
931
942
912
910
928
931
901
980
947
877
903
855
848
918
932
931
869
969
1035
879
930
990
932
845
846
852
869
873
824
814
829
804
823
798
791
805
881
898
905
941
906
881
928
935
846
903
919
881
850
893
910
882
868
900
893
879
763
770
758
857
873
