# Supplementary material for: Yoga in school sports improves functioning of autonomic nervous system in young adults: A non-randomized controlled pilot study
Source: PLoS One. 2020 Apr 13;15(4):e0231299. doi: 10.1371/journal.pone.0231299 (PMC7153865; doi:10.1371/journal.pone.0231299)
Supplement: S1 Raw data — (ZIP) [file pone.0231299.s003.zip › N2_ID 61.txt]

736
729
762
798
801
764
748
789
795
814
784
752
779
803
795
753
778
804
807
772
740
765
776
738
713
748
758
795
762
740
801
792
784
740
754
789
830
781
787
807
809
765
738
752
760
774
740
764
791
822
818
752
772
795
802
797
756
824
815
838
793
769
795
822
809
783
815
847
838
805
814
819
794
762
799
813
812
754
746
787
805
775
725
762
773
795
754
752
795
783
781
738
745
781
763
739
726
752
785
793
764
752
764
777
762
719
759
766
791
766
730
770
796
809
766
789
816
805
779
785
791
799
779
748
791
793
791
745
757
756
772
740
746
791
783
782
748
775
752
736
727
722
778
806
795
770
793
830
781
766
777
772
769
735
740
775
787
760
732
774
762
759
725
730
745
775
729
728
727
736
752
713
719
746
754
738
722
756
780
777
744
727
777
783
780
730
773
768
768
746
734
770
773
746
758
781
783
774
775
783
793
752
743
783
800
809
777
776
787
785
791
762
805
802
799
734
762
791
801
758
760
785
787
777
752
791
758
803
775
762
785
787
738
731
769
746
788
763
791
795
813
767
756
772
783
783
750
766
785
801
748
730
781
762
756
717
722
723
744
715
705
752
773
743
722
758
762
750
738
762
789
771
754
787
791
817
765
823
820
818
784
779
791
775
766
785
791
803
752
738
775
782
765
733
758
763
772
728
744
743
777
791
752
746
783
801
791
758
728
768
806
782
756
789
783
754
760
767
791
768
748
785
787
746
748
787
803
791
746
766
761
764
731
748
773
797
779
754
785
799
852
787
748
791
810
780
748
767
776
779
756
760
756
810
721
732
779
790
773
756
803
859
803
787
820
844
805
779
795
808
819
783
785
779
782
757
801
809
797
756
779
789
805
769
734
790
789
771
756
785
776
765
740
756
762
789
750
746
781
811
791
752
773
795
813
787
764
787
793
787
756
800
815
758
754
767
779
789
737
769
778
798
776
752
791
806
801
772
785
779
797
748
742
795
785
748
721
744
766
775
744
737
783
805
787
765
809
820
825
789
732
791
783
797
750
748
783
803
789
746
780
796
793
758
770
779
775
764
736
770
803
777
750
752
766
767
750
729
765
764
754
748
766
791
781
742
766
759
788
759
746
774
769
764
736
770
769
778
738
719
756
759
758
733
734
748
752
746
717
726
713
746
715
711
744
766
734
723
758
760
754
718
772
758
728
711
744
768
804
776
789
801
824
769
735
775
801
785
750
774
796
789
772
769
805
809
761
733
750
824
789
764
779
822
834
797
756
789
797
785
746
770
779
774
748
804
799
791
750
768
777
748
738
727
754
771
737
732
748
778
736
717
744
762
736
713
715
748
765
719
719
738
768
806
762
723
767
783
789
770
768
750
787
711
720
733
744
748
719
750
795
777
730
748
774
779
754
748
772
777
775
758
799
791
816
737
740
777
784
779
779
783
828
827
785
779
824
850
787
789
803
818
770
767
795
805
781
774
779
787
742
729
752
777
744
729
736
748
752
734
774
750
750
728
709
739
740
754
722
770
775
801
768
763
789
807
785
750
774
775
760
750
760
761
754
723
728
752
762
750
732
743
767
764
726
706
732
742
723
728
752
772
746
719
757
787
813
773
747
789
791
773
744
760
769
764
742
762
779
799
768
736
774
763
776
738
754
781
787
750
727
761
770
789
748
742
772
779
752
725
738
762
767
748
733
779
822
764
771
805
789
758
736
752
764
746
744
787
791
815
781
760
802
817
799
742
775
764
787
760
746
758
773
748
744
762
752
752
748
764
775
738
723
742
760
760
730
737
769
725
732
744
742
746
729
742
770
763
737
740
766
767
742
731
736
781
739
726
723
738
764
732
705
729
758
789
746
726
739
759
739
728
742
766
727
716
723
764
760
724
725
783
791
787
742
752
758
779
756
729
763
834
869
793
799
809
810
772
750
777
781
766
727
775
770
748
728
764
756
765
717
772
779
820
748
787
764
777
737
746
744
793
762
726
764
795
795
748
728
762
789
768
752
791
798
780
738
775
789
782
754
746
769
778
789
769
738
784
795
783
763
788
785
797
767
758
791
811
796
766
795
795
785
734
731
752
765
793
733
738
766
779
760
721
734
769
782
750
744
764
781
744
728
739
779
775
719
725
746
785
762
732
764
773
778
753
741
777
777
739
720
731
717
738
725
703
730
805
801
752
728
772
765
805
754
758
781
789
771
758
766
791
769
727
715
752
779
750
738
776
752
779
723
738
775
791
770
762
785
802
793
731
783
766
787
742
760
781
773
749
736
769
789
801
754
760
797
801
773
771
782
795
775
768
806
805
816
739
754
769
789
764
765
801
809
760
740
795
802
790
742
754
750
777
736
729
762
796
793
766
768
789
775
744
736
747
791
761
721
730
750
782
783
734
742
790
783
746
713
726
727
779
731
707
736
736
743
734
748
777
791
768
777
805
797
758
738
758
783
783
744
723
736
768
771
752
739
769
805
789
752
765
774
777
738
762
776
753
741
746
789
785
762
748
752
769
785
715
725
713
756
722
713
770
773
783
727
752
765
778
734
740
776
773
762
762
795
773
742
727
762
781
750
720
772
746
754
738
752
781
789
750
743
773
781
727
732
760
793
770
742
783
781
772
728
748
744
764
711
715
721
746
740
709
715
726
744
752
731
711
750
787
746
727
746
754
769
733
726
748
779
782
734
750
762
822
791
785
785
786
761
746
778
787
795
754
726
744
764
770
738
738
764
785
791
742
738
768
770
730
727
734
807
736
719
748
779
754
730
782
771
799
758
789
793
808
766
754
775
799
748
758
771
790
763
748
764
777
789
746
764
775
797
772
736
756
785
789
762
732
758
783
801
766
732
748
778
798
750
721
750
744
774
738
736
746
791
760
750
780
792
790
724
742
770
787
744
733
730
729
726
721
742
771
756
744
770
775
784
755
754
752
776
740
730
743
740
756
740
721
757
776
748
726
762
772
806
742
737
760
775
764
744
717
736
750
756
728
725
748
779
742
715
725
752
746
719
705
734
793
772
724
709
725
736
721
705
699
703
731
697
697
694
722
758
711
701
711
740
744
729
756
797
761
731
762
787
799
750
712
747
742
765
711
723
742
752
744
723
740
762
769
711
737
781
773
733
705
722
772
736
713
735
746
759
721
738
752
756
735
730
742
729
707
707
697
705
742
709
711
752
760
748
725
734
746
742
715
742
760
777
762
760
764
781
750
728
735
765
774
736
715
740
738
708
699
715
740
748
723
728
732
778
746
740
756
744
733
726
766
783
758
736
734
754
754
737
734
752
768
728
719
732
770
767
727
728
758
791
768
736
760
760
754
732
738
746
776
734
723
744
779
758
727
728
727
742
732
717
729
793
771
748
744
803
771
760
785
809
771
768
793
805
793
754
755
789
786
777
756
734
752
787
797
740
748
750
748
733
705
713
728
748
713
698
693
732
731
711
726
739
734
707
715
738
766
730
715
715
728
754
719
715
719
742
717
697
699
703
735
740
728
780
800
772
758
763
770
775
725
742
762
781
742
746
752
791
764
752
766
787
758
732
770
753
768
717
724
760
760
732
721
752
779
760
731
