# Supplementary material for: Yoga in school sports improves functioning of autonomic nervous system in young adults: A non-randomized controlled pilot study
Source: PLoS One. 2020 Apr 13;15(4):e0231299. doi: 10.1371/journal.pone.0231299 (PMC7153865; doi:10.1371/journal.pone.0231299)
Supplement: S1 Raw data — (ZIP) [file pone.0231299.s003.zip › N2_ID 63.txt]

817
845
780
726
736
733
701
686
679
698
750
781
775
758
830
852
828
779
770
835
891
807
767
809
889
802
797
908
868
795
800
877
834
793
822
883
791
795
864
839
772
805
861
834
767
809
816
760
764
787
822
797
809
828
836
779
807
828
820
799
820
832
819
791
834
843
788
814
818
825
769
811
826
781
775
805
801
773
786
800
780
763
785
805
822
768
732
735
746
793
773
781
825
842
808
797
844
814
758
785
789
778
763
785
787
764
789
780
775
767
790
832
795
925
940
826
785
826
805
766
785
800
852
797
848
873
783
787
797
810
793
815
810
782
814
801
777
815
789
754
787
818
816
780
810
840
805
859
844
990
850
873
842
767
719
762
828
836
795
795
857
869
813
818
898
836
811
844
937
914
832
830
897
855
805
822
852
853
807
822
817
800
838
916
877
785
813
832
852
783
818
811
785
754
763
793
811
756
781
787
826
785
813
801
812
789
809
793
783
787
797
789
783
795
789
793
846
848
787
775
797
809
785
818
836
826
801
789
783
762
781
795
779
786
787
771
783
793
776
775
774
769
766
785
789
793
779
795
783
782
775
773
768
793
832
772
769
785
783
780
810
807
781
787
781
758
756
776
791
771
783
762
777
750
782
802
774
787
799
769
809
816
797
785
819
802
774
779
770
785
763
956
861
783
787
824
797
760
791
818
856
791
857
867
797
811
777
793
738
700
687
723
742
779
762
785
805
869
842
908
895
867
828
838
838
806
778
761
811
793
769
838
866
847
772
785
826
844
865
818
870
908
840
806
795
801
785
799
808
760
750
789
826
750
770
793
797
779
801
844
812
785
815
908
797
789
812
807
805
804
819
830
873
805
822
824
850
806
838
811
775
805
797
799
785
812
836
793
822
809
789
799
799
785
773
821
795
787
797
800
776
777
795
785
764
785
791
785
756
789
791
803
773
776
804
801
760
777
813
812
838
875
873
803
828
832
842
797
812
797
815
810
787
789
783
786
795
802
850
826
799
830
834
805
798
803
815
894
842
799
810
821
810
844
865
858
816
846
824
807
793
818
810
811
844
842
839
825
841
846
854
830
851
836
822
805
809
842
834
792
823
810
772
836
799
808
789
832
860
793
767
779
791
778
795
793
763
746
772
775
770
744
758
754
732
731
752
781
781
815
847
869
801
840
836
816
789
791
821
841
840
797
873
811
818
760
789
787
787
805
859
834
764
762
791
791
757
747
759
764
777
764
799
812
828
760
817
818
770
752
771
766
767
742
768
793
744
744
768
748
752
724
729
748
773
760
776
791
810
807
804
823
795
754
761
770
769
756
793
807
814
756
764
763
737
767
770
742
742
778
755
741
736
744
740
727
711
721
726
721
705
715
715
738
711
721
750
759
717
725
726
723
715
754
754
783
760
748
755
756
758
752
770
777
766
765
783
793
797
797
811
795
767
756
785
783
813
746
764
787
762
750
759
774
791
761
782
789
795
791
779
797
1043
865
801
765
795
838
809
826
881
832
842
812
828
791
760
803
795
818
807
834
869
850
800
821
849
813
781
783
805
812
760
770
787
791
746
742
756
769
776
746
764
761
758
729
740
764
753
754
735
750
767
803
766
765
772
771
762
777
786
800
823
765
778
779
808
784
771
811
804
877
817
814
850
820
787
805
842
824
781
797
814
805
770
793
826
793
762
808
783
770
732
750
756
760
754
740
754
764
742
728
727
730
743
736
723
753
737
760
802
729
754
761
760
748
719
732
746
764
731
750
771
805
756
779
775
764
754
756
801
806
768
777
791
809
785
785
793
822
801
768
816
787
830
768
847
807
818
772
750
768
777
781
756
773
793
825
763
772
804
901
955
803
798
819
847
778
785
807
797
781
802
836
821
777
774
812
785
768
754
775
772
771
752
824
805
791
746
754
781
764
779
772
791
810
826
809
783
828
842
840
787
807
828
886
858
799
832
847
850
779
817
843
817
777
791
783
778
740
770
783
789
785
746
772
775
773
823
759
774
822
787
826
770
773
801
778
796
752
766
783
819
800
776
797
816
807
779
783
801
793
746
771
772
760
738
719
730
729
754
736
744
768
789
785
807
753
784
793
795
751
768
756
728
727
773
825
847
803
852
847
799
775
793
815
834
769
784
785
775
748
756
774
769
760
752
765
752
721
731
740
760
742
736
756
756
771
744
756
764
814
795
729
728
725
771
846
893
871
832
914
896
868
802
840
854
863
809
824
865
967
810
842
811
806
785
768
809
781
730
727
760
789
781
881
937
920
826
858
881
836
808
799
799
830
779
774
814
803
850
773
787
801
822
824
791
817
843
809
758
762
808
807
779
764
783
803
777
760
795
781
781
744
747
787
822
787
826
856
847
801
815
855
842
834
791
799
826
855
789
748
754
805
850
777
857
877
869
788
847
842
850
779
783
803
812
786
753
774
795
781
773
749
814
789
754
736
774
808
826
778
793
824
809
795
751
764
770
759
739
724
748
746
778
783
750
773
795
786
769
838
875
861
785
766
758
756
732
713
770
787
752
738
797
847
747
730
732
735
713
715
734
738
729
738
760
760
742
752
728
725
699
730
786
810
815
879
892
881
803
797
796
813
799
861
865
836
791
842
889
820
879
922
848
792
844
856
843
807
879
865
840
818
840
885
832
803
836
900
873
813
853
840
809
781
812
850
783
815
857
856
826
777
801
875
756
713
736
768
808
774
834
917
811
883
838
824
861
867
829
853
871
852
820
867
858
806
778
806
864
867
834
861
867
856
806
772
791
842
830
881
1089
938
898
934
932
896
865
907
892
865
883
897
883
853
885
888
877
823
777
766
818
807
773
830
840
801
836
857
832
807
834
824
824
782
828
820
805
779
816
834
828
799
858
865
846
820
834
836
853
832
805
776
759
764
803
789
799
746
773
729
707
679
682
686
673
698
802
789
836
885
922
879
900
860
869
777
777
805
826
858
806
856
861
832
860
843
830
821
787
791
810
809
787
795
815
824
826
791
807
818
814
795
783
844
819
795
767
774
789
791
810
772
769
789
772
771
754
764
781
777
745
744
746
775
735
742
761
782
775
783
830
914
784
750
740
793
846
855
926
1039
939
905
943
953
926
855
877
866
869
857
891
912
912
879
865
879
879
816
801
785
848
840
824
826
879
910
860
843
864
851
828
823
834
865
828
793
822
828
826
803
820
832
831
808
781
793
801
764
760
789
814
795
773
827
810
787
758
783
766
779
746
758
813
830
820
805
863
832
832
795
822
869
877
844
818
856
859
834
856
828
849
854
855
860
853
836
797
815
832
828
795
806
823
822
812
823
810
836
842
814
811
853
858
812
838
908
864
808
819
859
865
807
822
813
797
777
789
797
785
768
795
816
801
785
758
771
793
785
764
791
834
828
824
826
832
868
