# Supplementary material for: Yoga in school sports improves functioning of autonomic nervous system in young adults: A non-randomized controlled pilot study
Source: PLoS One. 2020 Apr 13;15(4):e0231299. doi: 10.1371/journal.pone.0231299 (PMC7153865; doi:10.1371/journal.pone.0231299)
Supplement: S1 Raw data — (ZIP) [file pone.0231299.s003.zip › N2_ID 64.txt]

927
852
875
1010
990
883
826
937
1047
1000
877
866
1023
1098
1037
863
793
838
855
946
900
820
852
879
1131
1025
852
916
1095
1073
968
889
951
1020
1047
884
823
859
873
916
914
830
920
1049
1074
928
844
845
909
1058
955
856
904
854
859
822
785
795
869
1123
950
949
924
959
879
837
961
1135
1041
901
941
1002
1016
890
826
877
1004
1024
896
875
1037
1123
985
877
836
892
1076
1055
895
832
935
1115
1051
895
836
896
895
964
864
838
922
974
961
854
818
855
844
873
824
809
867
930
986
918
852
840
873
918
873
873
1002
1021
936
855
899
953
984
899
832
871
933
998
891
805
839
983
1006
920
845
881
977
1017
916
846
863
889
895
863
828
836
818
811
803
789
865
1154
1074
1016
937
1030
1004
857
828
881
1090
1072
897
855
928
1023
1000
912
846
899
921
956
867
824
994
1059
990
873
850
896
1008
1098
871
802
825
906
1019
879
842
1018
1142
1071
855
811
851
916
906
842
834
906
981
973
861
824
871
914
957
899
865
912
992
951
870
796
817
851
920
965
904
846
879
910
916
856
834
886
948
949
851
807
867
1032
1027
914
850
867
902
979
871
804
895
984
1057
928
881
917
983
982
873
821
853
934
963
902
824
840
854
865
820
797
818
877
803
768
754
750
802
1049
834
834
922
1000
992
957
1059
1142
1104
1033
928
1127
1119
957
814
877
1106
1078
871
818
897
949
914
830
797
861
1137
1020
845
840
897
937
867
817
859
903
927
865
819
851
885
903
875
816
836
939
1088
988
850
834
902
979
924
869
947
944
888
832
905
1050
1028
931
828
856
926
949
937
868
847
924
1066
983
873
828
912
957
992
889
871
979
1047
998
880
852
977
1064
994
863
895
887
914
877
820
846
984
1065
984
879
957
1004
992
879
822
873
985
980
895
824
881
1017
983
859
834
875
891
869
832
859
854
966
922
858
939
1030
1029
885
824
851
901
976
891
840
873
974
952
855
813
880
985
1002
910
894
963
1123
928
840
854
949
1023
965
887
1142
1117
1000
852
865
938
1051
1023
881
848
869
929
869
838
870
986
1010
892
852
890
891
879
832
965
1113
1006
871
869
1051
1019
1028
904
889
904
920
881
834
900
1088
1027
907
963
1011
953
842
854
795
806
811
820
1067
1152
1057
982
953
1024
1029
918
838
888
954
1021
936
855
861
971
1045
920
859
1035
1067
1015
891
865
899
894
916
846
838
935
1063
994
926
830
865
930
990
899
843
873
959
930
871
846
892
952
955
888
862
931
965
928
830
861
889
900
891
848
920
906
929
870
824
918
916
1008
890
832
844
877
908
820
801
893
957
959
885
818
908
959
930
853
821
830
888
864
812
795
834
891
888
862
808
844
889
906
863
826
899
957
1031
891
836
959
1101
1057
934
882
973
1098
994
859
871
1028
1058
942
849
887
1027
975
867
803
859
901
929
875
815
894
971
1031
922
856
900
920
935
875
844
881
930
947
848
785
812
862
982
918
871
1121
1088
1025
887
809
804
834
821
801
902
1041
963
832
795
845
954
1060
924
894
1045
1116
988
867
871
947
989
972
860
849
901
914
894
850
801
890
1121
1018
887
814
887
951
953
885
814
831
908
984
934
859
863
895
838
846
826
843
897
928
959
879
859
922
972
938
818
840
918
883
894
836
832
901
959
1047
947
844
910
953
973
843
840
1016
1107
998
858
853
924
988
967
832
803
889
957
996
922
845
844
928
963
949
863
809
885
1005
1014
908
838
856
906
910
889
824
871
971
986
877
813
871
898
856
820
781
801
849
907
865
803
881
906
1090
929
858
965
953
890
817
843
913
912
873
822
916
1043
1057
923
844
873
1045
983
884
823
839
936
938
867
828
1012
1070
1062
916
848
949
1061
984
893
832
861
902
866
824
787
873
904
983
885
822
910
1020
988
894
971
1008
1031
928
889
943
894
879
830
799
889
1078
1037
891
834
894
944
939
863
827
876
942
1039
908
860
894
973
1000
912
846
957
1056
1035
926
869
928
1002
963
879
879
859
902
916
862
842
957
1060
1061
863
855
907
953
941
838
822
963
1071
939
814
854
918
951
928
912
1029
1041
910
821
859
975
941
871
865
997
1068
1006
879
898
1076
1035
918
850
906
981
994
890
831
869
967
980
879
834
902
1024
980
883
828
914
1014
1023
934
888
915
916
951
871
916
1004
1078
930
837
887
1047
1049
914
863
1004
1158
1004
877
887
982
1051
975
855
895
1021
979
832
810
821
853
860
839
860
1195
1086
1018
976
924
949
942
847
822
875
1045
1004
879
850
953
975
867
826
908
1108
1046
926
867
870
972
1016
920
869
1053
1070
1023
887
887
1017
1096
1057
855
822
834
901
1097
940
1023
1194
1084
1039
914
947
963
943
848
842
931
1008
1035
895
842
879
941
963
902
893
1025
1014
889
798
790
804
813
832
828
1240
1145
1097
1053
1119
1106
961
861
855
1176
1110
1029
990
902
899
928
853
799
836
857
867
836
838
1184
1092
1033
855
864
953
978
907
820
836
998
1090
918
847
936
941
955
893
912
1146
1120
1037
912
906
992
1020
908
893
947
955
957
879
849
973
969
889
826
847
860
900
922
828
856
949
1045
931
903
1013
1004
887
838
877
924
1062
1020
920
1056
1096
1023
901
861
938
912
935
869
864
1136
1106
1064
914
889
949
1000
953
817
849
1159
1004
912
849
877
961
922
854
867
941
987
953
879
935
1014
1051
925
889
902
893
902
856
865
932
996
941
858
865
978
1030
906
855
903
1000
1000
902
828
858
898
928
834
797
904
1156
1076
885
916
965
941
920
850
826
879
908
949
901
855
1043
1090
1074
926
871
908
953
948
851
887
1027
1067
941
850
931
1067
986
856
824
859
926
916
881
861
928
1017
915
845
895
998
980
926
861
879
991
933
891
883
1007
1039
975
885
955
980
940
861
867
1090
1121
987
949
965
931
910
862
916
1109
1039
852
797
818
871
869
854
931
1264
1121
1010
953
1117
1008
875
836
900
1053
1061
892
864
1033
1031
947
844
795
873
1004
973
849
842
896
907
949
863
862
1003
991
986
867
873
938
996
912
818
871
887
920
883
806
860
1060
965
838
865
1147
1068
1002
865
955
1049
924
848
847
1217
1012
1014
953
927
995
1101
916
856
920
961
1003
907
832
855
897
916
