# Supplementary material for: Yoga in school sports improves functioning of autonomic nervous system in young adults: A non-randomized controlled pilot study
Source: PLoS One. 2020 Apr 13;15(4):e0231299. doi: 10.1371/journal.pone.0231299 (PMC7153865; doi:10.1371/journal.pone.0231299)
Supplement: S1 Raw data — (ZIP) [file pone.0231299.s003.zip › N2_ID 65.txt]

1367
1451
1416
1317
1377
1320
1289
1336
1266
1212
1231
1221
1248
1224
1317
1295
1207
1295
1312
1270
1279
1309
1285
1285
1256
1175
1221
1219
1223
1166
1308
1266
1228
1305
1289
1195
1245
1298
1246
1282
1308
1262
1303
1330
1195
1213
1231
1216
1262
1307
1279
1320
1338
1272
1310
1297
1248
1281
1272
1211
1281
1289
1260
1273
1272
1201
1207
1250
1230
1153
1293
1263
1206
1281
1271
1196
1226
1258
1236
1162
1274
1269
1200
1160
1244
1250
1293
1306
1243
1351
1319
1275
1338
1322
1246
1344
1312
1254
1278
1295
1230
1217
1281
1256
1180
1267
1223
1184
1285
1259
1170
1254
1252
1192
1291
1322
1244
1223
1222
1223
1350
1320
1268
1369
1340
1265
1303
1310
1227
1271
1237
1232
1237
1259
1182
1242
1283
1258
1215
1320
1280
1218
1297
1283
1202
1224
1317
1265
1315
1345
1266
1307
1304
1248
1264
1293
1272
1293
1279
1232
1248
1233
1174
1154
1217
1205
1168
1300
1270
1154
1268
1279
1252
1307
1273
1227
1283
1289
1246
1211
1287
1252
1168
1223
1246
1133
1164
1289
1248
1232
1326
1293
1223
1279
1305
1227
1277
1342
1205
1178
1351
1412
1451
1432
1354
1388
1352
1267
1315
1336
1236
1359
1360
1289
1357
1317
1242
1308
1305
1225
1238
1256
1226
1217
1260
1193
1143
1223
1195
1168
1254
1316
1203
1235
1318
1213
1271
1288
1189
1293
1232
1198
1293
1250
1181
1211
1235
1177
1203
1268
1213
1242
1299
1223
1283
1304
1249
1099
1268
1293
1234
1328
1293
1252
1289
1262
1199
1260
1262
1173
1237
1242
1193
1227
1221
1203
1242
1224
1149
1166
1217
1187
1172
1238
1188
1125
1230
1280
1170
1220
1295
1250
1231
1359
1320
1239
1291
1287
1234
1268
1232
1188
1119
1271
1289
1266
1264
1334
1310
1172
1260
1228
1176
1234
1260
1221
1166
1254
1256
1162
1164
1248
1197
1156
1217
1186
1144
1196
1226
1188
1207
1228
1178
1119
1231
1187
1164
1168
1207
1197
1133
1242
1206
1195
1230
1231
1172
1216
1247
1183
1233
1277
1254
1189
1285
1254
1184
1203
1240
1209
1166
1237
1195
1119
1231
1244
1189
1238
1225
1158
1196
1220
1174
1127
1217
1181
1188
1252
1269
1198
1261
1270
1203
1207
1221
1197
1141
1164
1193
1182
1099
1170
1225
1178
1179
1201
1163
1082
1230
1193
1163
1209
1263
1231
1152
1289
1272
1187
1248
1266
1146
1197
1211
1194
1154
1244
1231
1179
1223
1264
1195
1158
1233
1207
1127
1203
1228
1166
1235
1252
1240
1156
1248
1211
1133
1201
1227
1197
1125
1230
1211
1166
1229
1224
1174
1244
1243
1119
1193
1240
1211
1283
1286
1232
1283
1274
1228
1248
1272
1215
1132
1205
1231
1154
1201
1250
1209
1153
1261
1252
1168
1186
1184
1187
1178
1211
1170
1181
1229
1166
1088
1185
1194
1152
1139
1209
1171
1104
1217
1244
1174
1295
1269
1238
1245
1283
1209
1287
1273
1166
1217
1229
1226
1137
1199
1244
1166
1266
1281
1250
1199
1272
1246
1168
1207
1240
1227
1137
1185
1197
1155
1172
1185
1135
1068
1143
1219
1166
1175
1258
1242
1207
1258
1203
1157
1216
1200
1195
1195
1229
1213
1205
1244
1222
1180
1203
1196
1101
1078
1262
1295
1225
1298
1327
1230
1297
1226
1229
1295
1285
1225
1300
1297
1231
1265
1286
1218
1153
1220
1252
1182
1158
1176
1135
1132
1235
1264
1189
1199
1244
1198
1197
1203
1189
1194
1271
1221
1111
1274
1314
1240
1262
1344
1275
1198
1326
1273
1192
1242
1189
1156
1227
1256
1201
1244
1278
1168
1203
1248
1222
1311
1279
1209
1301
1258
1178
1214
1268
1189
1227
1246
1219
1152
1244
1207
1159
1169
1225
1184
1129
1232
1244
1164
1254
1266
1213
1146
1193
1202
1132
1200
1216
1159
1082
1193
1201
1082
1207
1203
1149
1275
1291
1182
1265
1293
1249
1281
1289
1240
1250
1273
1206
1211
1259
1217
1178
1244
1203
1135
1211
1228
1200
1107
1328
1320
1239
1308
1242
1186
1225
1222
1151
1154
1213
1178
1228
1217
1131
1181
1241
1218
1286
1279
1234
1278
1294
1196
1271
1260
1205
1199
1254
1242
1157
1222
1205
1192
1297
1215
1166
1240
1271
1201
1233
1254
1217
1251
1233
1189
1217
1260
1166
1113
1250
1248
1147
1209
1234
1193
1165
1212
1174
1121
1215
1235
1209
1134
1227
1267
1166
1141
1240
1178
1104
1197
1213
1144
1201
1198
1164
1140
1223
1205
1233
1250
1162
1189
1264
1250
1342
1337
1258
1336
1305
1250
1359
1309
1242
1289
1279
1211
1164
1258
1240
1170
1235
1222
1166
1235
1219
1164
1164
1238
1197
1088
1211
1205
1207
1100
1183
1172
1108
1191
1197
1139
1082
1205
1158
1129
1168
1235
1156
1101
1182
1188
1091
1135
1207
1221
1160
1254
1273
1170
1213
1248
1166
1180
1244
1223
1252
1400
1338
1252
1332
1318
1254
1287
1254
1205
1192
1246
1195
1127
1215
1219
1140
1127
1184
1178
1142
1199
1256
1209
1086
1192
1209
1103
1172
1254
1304
1075
1300
1295
1231
1295
1367
1279
1336
1344
1215
1306
1272
1234
1295
1244
1161
1240
1242
1164
1150
1184
1164
1084
1193
1170
1114
1132
1200
1146
1092
1189
1198
1152
1094
1193
1238
