# Supplementary material for: Yoga in school sports improves functioning of autonomic nervous system in young adults: A non-randomized controlled pilot study
Source: PLoS One. 2020 Apr 13;15(4):e0231299. doi: 10.1371/journal.pone.0231299 (PMC7153865; doi:10.1371/journal.pone.0231299)
Supplement: S1 Raw data — (ZIP) [file pone.0231299.s003.zip › N2_ID 66.txt]

969
1031
1061
1010
986
1059
1060
1026
966
1018
1025
1041
983
941
996
1041
1071
990
973
1007
1041
1010
967
1014
1056
1053
998
961
1010
1062
1043
990
987
1027
1037
1043
979
961
1023
1049
1064
998
989
1041
1064
1043
992
975
1016
1041
1015
965
980
1034
1037
1019
963
988
1028
1053
1017
963
990
1026
1021
990
940
980
1034
1054
1006
996
1069
1087
1045
969
1022
1017
1039
988
969
1018
1053
1027
957
1033
1059
1058
1018
971
1015
1024
1015
987
957
1021
1041
1057
1031
979
1029
1031
1039
996
959
1037
1061
1047
1008
970
1030
1054
1071
1013
989
1052
1127
1071
982
994
1027
1022
959
967
1006
1019
983
980
1037
1068
1061
971
941
971
984
1008
967
970
1059
1102
1062
994
1045
1057
1068
1030
974
1026
1041
1048
1002
942
984
1002
1016
972
930
979
1035
1049
968
957
1006
1022
1039
966
995
1037
1029
996
957
1004
1041
1055
1004
966
1008
1026
1017
965
943
977
1020
1015
963
941
999
1027
1025
981
986
1053
1051
1011
953
1002
1055
1039
969
959
988
1018
1025
981
984
1047
1045
1011
973
1006
1012
1037
1002
976
1026
1035
1033
996
959
1022
1033
1045
974
953
993
1002
1002
961
921
959
1008
1045
996
955
1018
1053
1039
992
963
1010
1027
1027
979
988
1018
1046
1067
973
968
1006
1035
1033
959
997
1035
1043
1006
966
1026
1039
1021
987
972
1016
1031
1037
971
937
998
1016
1035
998
983
1043
1037
1058
991
966
1022
1053
1025
1006
1090
1054
1049
977
965
1013
1041
1045
985
990
1012
1039
1004
947
1019
1024
1019
987
947
984
979
1006
978
971
1053
1054
1077
988
978
1032
1054
1035
957
977
1018
1056
1049
973
968
1008
1026
1002
939
998
1025
1040
990
978
1024
1060
1028
964
1008
1057
1055
1002
976
1041
1047
1029
996
973
1002
1016
1006
941
998
1010
1084
1025
973
949
1018
1052
1053
992
1033
1063
1047
1017
965
1031
1038
1035
967
968
998
1022
1012
960
1018
1039
1055
1010
959
1033
1058
1061
1010
957
1006
1052
1033
993
947
1008
1035
1017
973
979
1039
1045
1039
980
928
969
1027
1031
1002
990
1049
1063
1027
957
1016
1029
1063
974
961
1008
1021
1036
962
1010
1057
1084
1014
966
957
1022
1033
1014
957
1006
1076
1056
985
955
1017
1034
1050
973
957
1002
1033
1012
978
926
985
1013
1075
1009
959
1010
1053
1051
1011
992
1047
1055
1014
986
1037
1037
1000
951
1008
1016
1027
988
959
1022
1029
1033
989
945
979
1031
1023
971
1029
1051
1035
973
976
997
1009
971
932
978
1018
1015
1004
946
968
1024
1017
987
929
993
1039
1068
1025
973
1053
1045
1011
979
1033
1066
1004
957
985
992
1027
996
956
984
1017
1000
997
968
1014
1029
1039
1018
953
996
1027
1020
984
936
982
1000
1034
1007
942
1015
1014
1004
969
955
1045
1115
1100
996
1048
1104
1066
971
967
1016
1041
1023
957
1025
1077
1078
1033
976
1040
1056
1070
1014
971
1029
1059
1060
985
966
1020
1033
1039
989
980
1023
1051
1063
988
975
1033
1031
1027
965
965
1012
1033
1029
959
936
971
1023
1012
957
986
994
1004
971
928
996
1039
1037
980
994
1034
1025
1006
976
1024
1031
1047
988
971
1033
1043
1059
990
965
1000
1023
1012
953
975
1025
1041
1002
977
1064
1024
1025
978
940
1025
1049
1063
1027
998
1068
1104
1055
959
1002
1029
1039
973
949
1023
1078
1034
976
959
1035
1047
1043
981
992
1052
1071
1017
975
1037
1047
1057
988
963
1011
1051
1047
998
963
1010
1010
1009
953
963
1014
1037
994
961
1022
1066
1059
1000
972
1004
1037
1045
983
1004
1058
1053
1016
972
996
1041
1063
992
953
998
1028
1037
1006
960
1028
1031
1024
960
981
1019
1012
975
947
996
1031
1039
965
944
992
1035
1035
975
963
1039
1068
1063
1000
953
978
994
1014
969
982
1016
1025
988
961
1024
1041
1006
965
962
1010
1024
996
922
941
992
1000
977
941
1043
1059
1084
1008
1007
1082
1038
992
943
994
1008
1033
965
947
1012
1022
1000
933
977
1009
1028
998
933
989
1006
1027
980
940
1014
1066
1060
1000
950
996
1021
1028
1000
1000
1072
1066
1028
947
980
975
1016
996
959
1011
1041
1026
971
951
1009
1030
1011
961
967
1028
1039
1007
969
1002
1027
1026
988
938
974
1006
998
963
912
963
986
1055
982
952
1009
1032
1009
948
1011
1000
995
960
967
1014
1035
1033
971
982
1014
1024
994
941
1000
1024
1009
961
989
1023
1031
1002
965
1006
1019
1020
971
922
964
1020
1016
986
976
1039
1081
1068
978
952
980
1006
984
928
936
1009
1084
1041
1008
1088
1080
1055
980
1012
1055
1045
982
949
998
1004
1022
974
940
974
1028
1039
984
994
1080
1082
1012
996
1051
1053
1013
967
1000
1033
1012
955
967
1002
1006
984
938
986
988
1010
969
970
1018
1014
1015
967
977
1006
1021
1000
940
988
1015
1006
967
973
1019
1026
1002
970
1018
1027
1035
1000
932
982
1030
1023
975
959
1025
1059
1062
1041
979
1039
1037
1045
978
1022
1039
1051
1008
994
1035
1078
1045
975
976
1016
1049
1037
964
1020
1037
1065
1017
981
1023
1033
1006
940
986
1029
1035
1024
976
1043
1045
1047
965
924
984
1008
1010
953
1004
1080
1068
1033
955
1008
1045
1059
996
967
1023
1014
1027
1000
957
1035
1022
1014
951
1002
1029
1021
971
928
953
978
995
957
953
1008
1039
1050
965
987
1029
1035
1008
959
1015
1008
1008
973
931
965
996
1026
1002
959
1021
1051
1060
993
953
996
1045
1060
977
951
998
1026
1052
1004
961
1027
1018
1023
981
992
1043
1043
996
942
964
1006
1012
980
987
1049
1019
1041
992
948
1002
1027
1023
991
953
988
1016
1011
977
945
1008
1057
1090
998
980
1037
1061
1041
988
980
1010
1031
1040
984
945
987
1011
1033
1018
979
1062
1065
1037
996
970
1024
1033
1004
947
1008
1045
1025
979
1008
1045
1048
1022
949
988
1018
1031
975
959
1006
1027
1006
955
1010
1037
1014
955
947
1015
1042
1003
995
1019
1041
1025
975
936
978
1014
1033
973
986
1029
1069
1015
965
1035
1022
1006
951
963
994
1019
991
964
1018
1006
1029
977
955
1010
1025
1020
955
945
982
1026
965
945
998
1039
1068
1002
1000
1049
1053
1021
1006
1043
1045
1008
971
972
1006
1027
989
980
1030
1048
1043
981
951
