# Supplementary material for: Yoga in school sports improves functioning of autonomic nervous system in young adults: A non-randomized controlled pilot study
Source: PLoS One. 2020 Apr 13;15(4):e0231299. doi: 10.1371/journal.pone.0231299 (PMC7153865; doi:10.1371/journal.pone.0231299)
Supplement: S1 Raw data — (ZIP) [file pone.0231299.s003.zip › N2_ID 87.txt]

869
860
842
861
859
848
838
850
855
838
840
861
836
814
832
838
838
824
817
838
834
820
813
841
834
825
832
849
834
822
829
836
818
820
848
830
822
830
838
836
820
840
848
857
844
848
842
834
818
840
843
848
830
832
842
826
821
837
854
838
834
865
852
830
845
854
851
846
858
863
849
838
862
840
820
830
826
818
819
832
834
828
826
838
830
817
830
839
836
832
854
840
816
809
844
830
824
834
842
828
830
824
855
860
838
842
865
849
830
823
867
842
834
826
853
829
818
816
844
842
832
840
849
836
838
867
864
845
850
875
859
852
863
889
863
844
863
859
852
846
867
855
844
820
848
840
816
813
863
834
815
830
867
851
840
889
873
877
852
910
886
883
897
910
865
850
851
871
858
847
868
855
836
832
863
858
845
858
879
844
826
840
863
830
842
861
842
832
834
828
820
813
828
836
801
798
832
838
838
864
910
894
871
914
901
885
892
899
882
864
920
888
877
879
897
877
865
873
890
879
860
877
877
855
848
861
852
847
840
877
850
832
865
830
828
830
846
859
836
854
883
855
832
846
849
823
800
842
828
813
820
848
820
819
839
850
834
814
838
826
819
816
846
848
814
842
851
834
823
840
859
842
845
885
860
834
832
859
834
830
834
855
838
825
849
846
838
824
836
836
818
813
822
852
822
810
813
832
822
817
839
850
838
840
875
863
830
842
859
846
832
857
856
844
824
851
842
826
838
856
845
844
858
863
836
849
864
857
848
861
848
834
840
853
836
820
827
843
823
828
822
826
809
799
802
830
821
806
834
840
817
814
850
826
826
840
840
839
834
836
827
818
807
843
825
806
803
822
821
796
807
832
820
828
819
820
820
801
809
844
839
834
862
886
885
875
912
901
865
873
887
865
861
881
867
852
844
865
853
823
843
842
830
844
875
857
834
848
873
844
838
834
861
842
840
834
857
838
830
830
862
847
832
832
846
836
828
813
832
839
834
817
826
869
844
828
840
853
838
832
842
873
848
838
834
853
852
847
842
860
835
821
826
848
832
822
836
855
807
801
820
828
817
804
809
842
845
821
853
854
842
835
856
840
820
856
853
826
840
865
846
852
853
887
861
832
832
869
844
824
866
847
830
821
837
834
829
798
819
818
822
813
851
858
836
840
879
853
824
850
869
844
830
857
848
826
815
834
832
816
832
844
828
818
836
838
836
828
867
850
840
842
837
860
853
829
859
877
834
846
861
849
840
848
832
812
825
847
844
848
861
900
883
879
916
897
861
869
889
881
875
890
877
854
842
875
845
823
841
852
826
842
859
860
841
864
865
853
858
853
868
841
862
836
828
824
848
826
826
813
835
825
830
832
853
842
816
834
842
836
817
843
840
821
820
844
845
834
817
826
838
820
813
837
821
799
808
819
810
807
842
824
812
821
830
830
816
813
834
834
824
842
847
828
823
832
841
829
834
849
838
816
838
858
836
842
863
840
828
840
853
856
845
869
866
840
826
859
838
834
818
840
824
829
814
836
836
820
819
847
824
832
813
824
830
807
820
830
803
797
824
834
805
814
852
832
808
799
842
828
809
816
834
817
822
838
841
833
828
855
852
832
853
860
845
844
840
853
850
820
830
830
825
826
846
837
834
817
832
838
828
850
855
840
840
865
855
848
863
858
834
832
863
848
826
836
849
827
826
843
842
813
814
832
826
801
819
830
812
820
829
832
810
819
837
838
819
840
837
850
818
850
846
828
818
862
845
836
852
851
819
814
848
836
822
830
848
828
820
844
861
854
830
859
856
826
846
853
826
819
834
847
836
834
863
873
850
836
852
832
834
822
844
834
820
838
845
836
827
855
842
842
830
863
842
818
838
832
834
803
838
826
810
799
838
832
828
838
877
873
856
869
879
869
840
877
879
863
859
885
867
846
863
860
849
838
865
840
832
822
842
840
828
832
840
834
814
829
863
838
826
863
838
838
822
871
854
828
838
867
838
838
832
855
846
826
846
867
852
828
834
844
824
814
821
834
820
818
852
869
871
857
905
908
881
883
878
860
859
885
881
883
857
883
861
834
865
858
840
849
846
830
820
830
852
836
836
857
844
834
865
864
849
842
867
836
815
836
828
816
815
843
828
821
832
845
840
819
836
849
832
828
866
851
830
836
838
826
821
810
818
819
808
825
832
826
810
848
832
813
816
852
828
832
814
858
826
832
836
841
831
802
821
834
824
806
834
823
816
820
842
842
844
834
832
842
830
818
826
848
844
837
834
862
836
826
830
852
849
830
811
822
830
820
815
840
845
827
804
825
822
814
795
826
805
822
805
818
825
828
816
815
841
821
810
830
830
821
800
805
807
793
785
801
826
808
803
809
834
816
805
806
821
804
813
812
858
846
839
829
841
840
836
822
862
855
821
816
842
836
820
846
851
854
830
857
848
838
818
840
844
832
824
818
832
844
832
824
827
845
836
824
819
847
834
823
834
851
846
828
848
824
838
818
852
836
834
810
832
819
814
815
851
830
803
816
823
816
809
834
828
810
805
828
807
799
785
800
813
801
808
803
797
807
794
823
845
848
856
906
885
877
906
888
862
869
891
880
864
873
883
877
869
900
875
861
864
884
846
832
830
854
849
830
879
871
877
860
867
852
832
843
866
853
828
838
850
840
837
866
869
849
844
865
850
861
846
883
844
841
825
859
852
818
822
834
820
811
813
822
812
803
816
830
825
814
809
834
804
805
838
816
805
805
822
830
834
830
834
869
846
826
854
832
836
834
834
830
816
817
843
836
834
807
826
818
813
807
824
822
826
809
853
836
817
839
840
828
831
851
830
817
841
827
820
822
842
830
811
806
830
815
810
828
846
813
804
821
820
828
818
832
825
816
811
828
847
828
817
832
832
820
821
836
834
835
825
836
839
823
814
848
849
827
832
830
816
818
827
832
834
816
844
834
822
820
836
832
819
816
840
822
807
805
834
816
810
809
826
821
802
817
834
820
807
810
836
820
811
797
812
809
803
814
836
832
822
854
869
844
867
871
861
848
877
861
840
869
869
846
834
869
848
834
851
875
850
838
838
846
839
817
824
838
818
815
851
862
853
863
858
848
837
868
851
838
861
860
842
818
859
842
815
818
846
834
822
842
859
855
852
852
849
840
840
867
846
828
840
851
846
838
850
853
822
830
834
830
803
807
818
811
797
826
836
824
850
851
840
830
844
853
850
840
851
871
846
826
848
848
845
836
860
861
844
824
853
858
859
832
826
