# Supplementary material for: Yoga in school sports improves functioning of autonomic nervous system in young adults: A non-randomized controlled pilot study
Source: PLoS One. 2020 Apr 13;15(4):e0231299. doi: 10.1371/journal.pone.0231299 (PMC7153865; doi:10.1371/journal.pone.0231299)
Supplement: S1 Raw data — (ZIP) [file pone.0231299.s003.zip › N2_ID 88.txt]

1037
955
1004
1019
1026
951
992
998
1037
957
977
1006
1039
953
992
1041
992
926
979
992
949
920
965
976
942
908
1039
1018
910
840
804
787
758
830
934
1209
986
1108
1088
1086
1052
998
1116
1111
1176
1043
1011
1133
1088
1098
1004
1066
1039
1057
980
910
1032
1058
1018
1035
1103
1055
979
1050
1065
1043
963
1052
1028
1006
941
1039
1035
1008
936
1007
1004
971
924
1002
1037
1004
939
1014
1010
955
926
1029
1043
1017
1020
1078
1090
994
1078
1067
1058
981
1027
1088
1064
955
1104
1084
1068
985
1039
1049
1007
987
1062
1076
1022
963
1027
1000
963
926
1051
1074
1033
1023
1172
1088
1002
1006
1078
985
1000
1095
1096
998
1111
1057
1035
967
1037
1029
1024
947
1057
1039
1008
966
1061
1049
1006
988
1066
1055
947
1018
1060
1055
984
1026
1021
1016
988
985
1064
1045
1021
973
1070
1049
1022
935
1045
1045
1029
950
1046
1082
1079
1002
1050
1037
989
943
1004
1027
977
941
1037
1067
998
978
1012
1018
994
926
1031
1035
1023
952
1015
1037
995
962
1028
1052
1008
975
1055
1056
977
974
1020
1006
972
1034
1162
1070
1000
1084
1070
971
1033
1041
1000
950
1042
1063
1029
1012
1051
1078
1021
946
1054
1039
1004
965
1031
1020
1004
943
1033
1053
1004
990
1055
1053
978
1041
1022
986
951
1030
1031
1013
989
1066
1053
1014
988
1039
1055
968
971
1041
1070
983
990
1072
1055
955
963
996
1035
953
1028
1050
1024
1004
1074
1059
1007
969
1070
1129
1043
1034
1056
1030
988
1064
1071
1043
982
1060
1049
991
959
1046
1055
977
980
1027
1014
971
1035
1057
1031
949
1033
1057
1006
955
1031
1059
1041
972
1043
1077
1041
976
1055
1070
1061
1009
1155
1166
1138
1137
1113
1014
1072
989
916
963
1117
1113
1004
1098
1117
1049
1000
1039
1021
983
1033
1084
1033
986
1069
1068
973
1009
1051
1037
1035
1034
1056
1057
959
1029
1041
1018
965
996
992
959
928
1043
1048
1000
1018
1080
1072
969
1014
1043
1012
927
1004
1051
1004
967
1043
1052
1008
1012
1066
1002
930
1029
1053
986
985
1074
1027
947
1067
1058
997
1000
1033
1035
934
974
1018
1043
970
1026
1088
1064
981
1056
1030
1011
946
1013
1041
1000
946
1052
1059
984
1032
1044
1010
959
1008
1027
1010
945
1026
1049
1004
935
1025
1034
986
955
1057
1058
996
1043
1088
1022
947
1051
1029
1025
977
1070
1034
994
976
1033
1083
976
1024
1058
1027
942
1021
1075
1052
983
1088
1087
989
1013
1041
1016
957
1045
1064
1024
969
1062
1059
988
1010
1033
990
944
1039
1052
1020
986
1071
1076
992
1055
1084
1062
951
1041
1067
984
941
958
1003
975
934
1058
1100
1010
1019
1074
1055
961
1016
1033
1002
927
1012
1082
1047
971
1055
1056
1041
985
988
1012
1003
942
1006
1070
1064
1034
1091
1059
1072
1030
1033
1043
929
948
961
1025
998
979
1078
1088
974
1086
1084
979
961
1056
1045
977
1129
1076
1019
942
1023
1033
1043
981
1025
1055
996
963
1041
1051
1049
966
1092
1104
1015
1012
1055
1033
937
1004
1022
1000
922
1017
1063
1019
955
1069
1090
972
1039
1041
987
959
1052
1045
977
1041
1058
1067
976
1028
1086
1058
955
1026
976
983
941
1029
1114
994
1017
1057
1047
980
1092
1098
1066
1047
1063
1041
955
927
1010
1073
1060
973
1023
1096
1019
995
1058
1065
984
947
1018
1039
994
969
1052
1112
1004
976
1022
1058
1004
1024
1052
1043
983
1090
1072
1057
1027
1074
1045
982
1041
1114
1047
986
1078
1068
1047
969
1024
1015
977
955
1066
1084
1067
988
1072
1090
951
969
976
932
940
1103
1020
1004
992
1088
1084
1048
1061
1053
1049
947
1035
1035
1061
1029
1123
1119
1049
996
1082
1078
1026
1035
1039
1064
977
1031
1078
1033
1006
1096
1107
1020
1025
1051
1029
955
1045
1059
1068
983
1041
1101
1055
967
1068
1098
1035
1006
1064
1043
989
957
982
1041
1023
956
1085
1079
992
1078
1084
984
1051
1096
1033
1000
1088
1064
1043
1071
1089
1141
996
1106
1121
1029
996
1055
1092
1009
991
1058
1139
971
978
1086
1025
961
1053
1123
1057
998
1035
1096
990
992
1037
1037
1016
939
993
1013
961
961
983
1033
957
949
1037
1086
971
945
1000
1045
965
1019
1092
1037
1006
1051
1074
1006
937
1061
1061
998
957
1054
1080
1026
1002
1109
1094
1047
1058
1100
988
996
1034
1080
964
1032
1078
1033
959
1074
1114
1037
1035
1054
1045
936
1016
1072
1017
977
1078
1084
1008
1068
1080
1073
984
1084
1070
1041
998
1088
1086
1033
963
1065
1068
1029
961
1028
1072
1047
1037
1105
1112
1004
1054
1082
996
1004
1108
1080
1017
1026
1070
1055
949
1039
1088
1008
1010
1101
1119
1024
1068
1063
1007
942
1031
1090
1053
968
1037
1024
994
951
1082
1127
998
1065
1088
1033
969
1066
1096
1009
1090
1092
1070
983
1107
1086
1096
1014
1101
1055
1015
1020
1043
1062
961
973
1035
1026
1000
951
1074
1074
1043
1037
1076
1102
1004
1086
1113
1024
982
1064
1106
1035
1006
1057
1064
1018
945
1006
1009
958
1011
1059
1021
985
1101
1057
986
1006
1066
1049
1020
1078
1043
1062
998
1077
1064
969
1055
1070
1056
975
1049
1023
948
1021
1049
1010
959
1064
1065
994
1049
1084
1031
957
1017
1061
1037
973
1060
1098
1016
964
1053
1082
1037
1049
1088
1082
984
1065
1043
1023
930
1043
1078
1096
1021
1084
1082
1018
1058
1077
994
970
1051
1067
1017
1006
1023
1040
964
1036
1087
1028
986
1090
1125
1041
1021
1084
1092
1098
1035
1139
1109
1053
1084
1101
1049
955
1024
1134
971
1123
1086
1000
1020
1052
1059
973
1045
1072
1051
955
988
1037
1018
968
1047
1075
1025
1031
1119
1116
1021
1063
1064
1018
1046
1077
1074
967
1041
1056
1055
955
1014
1078
1062
998
1077
1101
1041
1026
1078
1074
943
961
1006
1006
951
1082
1197
1088
1039
1108
1099
1059
998
1125
1129
1004
1127
1129
998
1078
1055
986
953
1066
1053
1067
1050
1135
1090
1016
1072
1060
995
951
1078
1152
1049
1012
1029
1074
1000
1051
1076
990
1020
1119
1029
989
1091
1092
1016
1021
1098
1117
994
1080
1077
1091
981
1080
1072
1024
1033
1101
1063
986
1086
1106
1070
998
1039
1104
1011
955
1053
1076
1061
971
1052
1065
992
947
992
977
955
980
1061
1047
971
1019
1047
