# Supplementary material for: Yoga in school sports improves functioning of autonomic nervous system in young adults: A non-randomized controlled pilot study
Source: PLoS One. 2020 Apr 13;15(4):e0231299. doi: 10.1371/journal.pone.0231299 (PMC7153865; doi:10.1371/journal.pone.0231299)
Supplement: S1 Raw data — (ZIP) [file pone.0231299.s003.zip › N1_ID 11.txt]

1197
1090
1162
1160
1143
1031
1123
1141
1164
1082
1090
1181
1184
1107
1116
1193
1174
1070
1119
1139
1139
1097
1106
1144
1160
1104
1045
1125
1152
1123
1061
1166
1182
1099
1068
1172
1170
1084
1032
1062
1117
1098
1037
1086
1164
1117
1039
1094
1135
1129
1064
1068
1110
1115
1084
1076
1203
1215
1098
1103
1143
1195
1049
1139
1138
1125
1055
1094
1156
1178
1103
1061
1135
1146
1125
1055
1113
1125
1117
1045
1096
1144
1129
1055
1111
1088
1102
1019
1030
1119
1142
1090
1028
1127
1177
1129
1043
1154
1178
1143
1074
1092
1121
1103
1049
1061
1174
1201
1093
1045
1129
1182
1102
1066
1168
1164
1070
1080
1135
1158
1106
1029
1061
1105
1131
1074
1131
1154
1100
1084
1135
1134
1127
1045
1129
1137
1115
1026
1037
1052
1063
1027
1086
1131
1137
1101
1153
1197
1174
1051
1103
1131
1125
1072
1172
1248
1151
1058
1104
1097
1055
1029
1143
1207
1115
1082
1156
1164
1102
1035
1125
1172
1119
1072
1153
1185
1129
1088
1139
1107
1045
1055
1107
1110
1056
1024
1103
1127
1110
1105
1135
1129
1066
1029
1094
1102
1105
1026
1084
1154
1148
1082
1043
1125
1219
1164
1092
1080
1137
1142
1092
1127
1238
1211
1069
1101
1051
1117
1047
1102
1138
1112
1029
1107
1143
1115
1018
1064
1119
1102
1017
1120
1146
1129
1047
1144
1178
1117
1076
1176
1244
1137
1063
1199
1203
1127
1027
1117
1149
1107
1026
1119
1195
1166
1065
1140
1133
1127
1059
1052
1119
1122
1066
1094
1136
1125
1069
1072
1082
1070
1043
1127
1153
1123
1060
1071
1134
1118
1033
1058
1084
1108
1049
1043
1128
1120
1021
1018
1062
1096
1045
1043
1054
1168
1104
1094
1207
1215
1087
1129
1176
1139
1064
1117
1153
1160
1076
1127
1164
1129
1035
1051
1062
1118
1091
1010
1119
1133
1133
1057
1105
1166
1162
1069
1105
1133
1119
1064
1063
1090
1088
1064
1020
1144
1127
1092
1043
1066
1121
1143
1100
1082
1080
1172
1056
1119
1100
1061
1066
1166
1228
1147
1180
1259
1213
1117
1104
1141
1132
1067
1131
1170
1158
1076
1088
1146
1162
1055
1016
1095
1186
1135
1051
1138
1100
1099
1006
1037
1090
1131
1057
1125
1181
1168
1096
1051
1078
1082
1080
1274
1390
1283
1131
1172
1250
1233
1082
1156
1191
1172
1065
1138
1180
1121
1045
1062
1090
1110
1035
1086
1185
1233
1117
1045
1119
1158
1110
1033
1097
1121
1112
1041
1117
1135
1133
1043
1091
1145
1119
1041
1023
1069
1066
1073
1033
1115
1139
1078
1211
1261
1184
1080
1168
1170
1125
1053
1121
1154
1100
1031
1143
1189
1143
1037
1113
1143
1103
1029
1084
1131
1127
1020
1015
1053
1105
1063
1014
1103
1174
1094
1017
1084
1108
1127
1025
1078
1104
1097
1034
1068
1064
1080
1032
984
1063
1109
1152
1051
1104
1187
1186
1080
1150
1162
1125
1043
1149
1115
1080
1014
1107
1234
1223
1094
1140
1151
1166
1068
1082
1108
1132
1059
1045
1102
1130
1123
1020
1076
1078
1094
1061
1146
1172
1176
1109
1055
1080
1127
1068
1012
1101
1120
1107
1061
1121
1193
1156
1030
1033
1035
1068
1041
1065
1154
1229
1084
1115
1144
1153
1074
1064
1135
1162
1088
1074
1121
1161
1095
1104
1113
1092
1035
1066
1118
1123
1070
1031
1080
1108
1084
1017
1110
1115
1098
1021
1090
1139
1093
1014
1086
1082
1107
1045
1084
1104
1107
1022
1109
1166
1154
1041
1106
1170
1060
1043
996
1061
1172
1240
1082
1145
1228
1238
1100
1063
1095
1123
1065
1127
1174
1197
1095
1059
1070
1094
1055
1027
1112
1199
1133
1080
1195
1205
1098
1070
1145
1175
1055
1031
1106
1111
1070
1010
1106
1156
1127
1043
1123
1144
1078
1045
1010
1061
1074
1100
1007
1037
1057
1035
1006
1010
1092
1175
1100
1070
1168
1135
1053
1096
1089
1139
1070
1075
1158
1164
1068
1057
1094
1117
1082
1029
1092
1115
1104
1054
1092
1137
1117
1051
1088
1189
1170
1057
1066
1117
1121
1059
1057
1125
1138
1108
1017
1061
1084
1070
1022
1035
1094
1062
1023
1106
1105
1133
1041
1028
1097
1139
1090
1058
1116
1111
1047
1066
1156
1196
1058
1039
1084
1157
1088
1054
1114
1115
1101
1047
1197
1215
1178
1107
1151
1154
1172
1076
1080
1125
1131
1026
1015
1121
1172
1115
1116
1199
1178
1093
1108
1187
1164
1084
1069
1117
1107
1078
1043
1129
1156
1090
1008
1100
1127
1095
1041
1110
1138
1112
1068
1057
1131
1164
1101
1051
1133
1135
1086
1054
1155
1195
1111
1100
1178
1152
1058
1065
1135
1146
1069
1021
1090
1140
1124
1048
1118
1142
1063
1015
1096
1152
1178
1074
1157
1142
1104
1062
1129
1141
1111
1014
1035
1074
1102
1037
1129
1209
1171
1063
1146
1194
1168
1084
1060
1145
1164
1123
1051
1121
1099
1032
996
1039
1074
1090
1035
1170
1199
1121
1026
1113
1100
1119
1058
1076
1118
1138
1100
1027
1125
1157
1125
1027
1074
1149
1150
1064
1090
1145
1131
1068
1061
1152
1137
1041
1074
1094
1154
1062
1053
1156
1186
1197
1088
1172
1195
1135
1061
1087
1096
1094
1027
1108
1123
1072
1004
1010
1086
1109
1076
1014
1043
1078
1062
993
1027
1025
1057
1014
1005
1104
1113
1100
1039
1164
1197
1119
1032
1152
1193
1194
1062
1114
1148
1144
1065
1119
1135
1090
1043
1060
1151
1134
1082
1043
1096
1078
1074
1008
1090
1150
1123
1047
1180
1166
1154
1094
1061
1127
1158
1066
1006
1109
1151
1119
1033
1063
1136
1094
1051
1109
1149
1148
1096
1049
1103
1114
1080
1054
1135
1123
1080
1072
1147
1174
1133
1046
1116
1158
1113
1029
1110
1133
1080
1066
1151
1142
1055
998
1031
1113
1100
1039
1109
1178
1151
1044
1102
1092
1123
1049
1088
1121
1129
1056
1018
1082
1103
1049
1010
1051
1092
1044
985
1047
1084
1105
1037
1196
1187
1154
1080
1215
1241
1103
1029
1090
1115
1067
1031
1133
1156
1129
1059
1119
1127
1080
1019
1092
1147
1097
1051
1065
1115
1101
1053
1018
1121
1140
1092
1022
1048
1057
1063
1013
1053
1102
1125
1052
1047
1110
1109
1060
1069
1096
1105
1039
1049
1086
1066
1051
996
1061
1088
1060
1002
1055
1109
1119
1055
1096
1070
1068
1016
1023
1082
1116
1054
1016
1094
1138
1131
1035
1073
1134
1104
1047
1109
1154
1110
1045
1074
1080
1066
