# Supplementary material for: Yoga in school sports improves functioning of autonomic nervous system in young adults: A non-randomized controlled pilot study
Source: PLoS One. 2020 Apr 13;15(4):e0231299. doi: 10.1371/journal.pone.0231299 (PMC7153865; doi:10.1371/journal.pone.0231299)
Supplement: S1 Raw data — (ZIP) [file pone.0231299.s003.zip › N1_ID 12.txt]

1158
1096
1127
1105
1066
1088
1131
1113
1014
1090
1123
1086
1064
1096
1086
1008
1015
1051
1080
1069
1113
1131
1109
1057
1080
1088
1051
1029
1068
1100
1031
990
1036
1044
1036
1045
1082
1125
1087
1147
1109
1047
990
1028
1090
1056
1008
1080
1108
1074
1070
1102
1105
1035
1059
1088
1068
1018
1052
1090
1043
977
994
1039
1033
1016
1064
1080
1045
1049
1067
1033
1000
1054
1080
1081
1068
1084
1072
1039
1131
1115
1069
1074
1084
1070
1026
1033
1033
998
1035
1076
1039
1032
1039
1080
1039
1045
1078
1051
1013
1043
1059
1010
998
1008
1037
982
1014
1072
1055
1043
1101
1076
1039
1073
1054
1022
1053
1084
1047
992
1009
1008
985
959
968
1028
1025
1092
1119
1059
1000
1064
1059
1035
988
1022
1060
1070
1067
1111
1104
1041
1054
1086
1047
1047
1094
1109
1028
1025
1033
1022
972
1032
1035
976
953
959
1061
1018
1037
1082
1084
1017
1043
1067
1027
1061
1093
1090
998
1018
1078
1074
1010
1066
1092
1022
1042
1090
1078
1006
1030
1064
1078
1033
1082
1077
1015
975
967
968
961
973
1096
1166
1105
1074
1086
1082
1045
1084
1141
1090
1023
1055
1002
1010
988
1045
1097
1102
1055
1090
1078
1004
1000
1019
1039
1043
1076
1125
1061
1088
1088
1054
1034
1068
1074
1010
1029
1069
1039
990
1006
1021
1004
951
975
996
975
1011
1041
1043
998
1037
1038
988
1025
1051
1057
1045
1041
1019
996
1012
1039
1037
1008
1039
1064
1045
1018
1002
953
955
1055
1123
1111
1117
1078
1055
1027
1086
1121
1043
1030
1074
1043
1035
1055
1019
1000
1043
1055
1014
988
1002
1029
967
969
1009
1016
988
998
1030
1021
992
1034
1064
1029
1045
1053
1041
990
1014
1027
985
968
987
1033
984
983
994
1015
977
1022
1037
1050
998
1016
1033
1045
955
946
939
930
953
1053
1142
1071
1072
1103
1073
1015
1039
1045
1020
988
1006
1035
1000
1041
1035
1016
1006
1019
981
945
994
1029
1032
994
1010
1007
1002
1051
1047
1010
1017
1067
1041
982
998
1024
998
980
990
1032
996
1017
1065
1082
1062
1127
1160
1086
1067
1060
1069
1021
1074
1096
1051
1023
1078
1043
996
1018
1037
1028
982
1018
1035
976
983
1006
1044
981
1000
1041
1031
1008
1051
1088
1041
1006
1025
1057
1041
992
1035
1062
1049
1000
1053
1102
1070
1070
1100
1076
1000
1018
1042
1040
984
1021
1065
1025
994
1034
1041
1004
1009
1026
1029
1010
1039
1056
1024
998
998
1006
971
990
1011
1006
959
998
1053
1033
991
1031
1029
996
992
1022
1033
1027
1014
1037
1035
1000
1012
1059
1080
1011
1004
1024
1056
1004
1024
1072
1061
1025
1051
1031
998
1002
1006
1014
935
990
1018
982
959
996
1045
1061
1010
1060
1076
1024
974
924
936
988
965
1037
1139
1133
1070
1142
1157
1062
1098
1084
1041
1039
1057
1054
985
1021
1045
1025
987
982
984
981
953
984
1022
959
947
963
1002
953
953
983
1041
961
972
979
1008
974
1026
1048
1002
1036
1046
1043
1043
1057
1070
1036
1062
1070
1041
1035
1038
1052
1008
1035
1055
1055
992
1045
1056
1006
987
1033
1074
1035
1014
1051
1045
1003
979
1014
1031
994
1025
1045
1030
988
1039
1025
963
930
941
1045
1090
1059
1095
1094
1053
1062
1057
1037
1004
1043
1090
1064
1041
1075
1082
1048
1038
1056
1057
1012
1048
1053
1026
1023
1074
1082
1039
1028
1043
1046
1020
1041
1047
988
1004
1006
1004
971
1025
1045
1017
1000
1016
1008
978
979
992
938
945
992
1113
1100
1031
1080
1059
1057
1054
1045
1018
1009
1077
1066
1039
1014
1031
1043
1010
1021
1033
1006
957
991
1054
1041
1000
1049
1088
1043
1043
1059
1044
993
986
1006
1029
998
1045
1049
1016
988
1025
1028
992
1019
1047
1033
1028
1015
1016
978
1010
1047
1020
1000
1041
1060
998
1028
1054
1018
996
1025
1043
1030
1025
1049
1033
982
1014
1063
1031
1010
1054
1077
1019
996
1039
1047
982
1004
1041
1067
1013
1061
1059
984
1002
1023
1004
1014
1027
1024
998
994
994
992
961
975
1000
967
947
988
1014
998
978
957
975
955
981
1035
1017
951
979
986
975
932
976
986
967
987
974
971
941
991
1019
992
975
988
988
956
980
1000
1000
957
986
1018
992
984
1020
1053
1010
992
994
994
967
980
1000
989
957
1000
990
976
942
965
1013
1100
1058
1155
1170
1045
988
1037
1064
1036
1031
1021
993
937
975
980
1033
998
973
992
989
962
1010
1033
1032
996
1025
1035
998
1012
1010
996
957
986
1026
1019
971
1029
1028
960
977
992
1002
969
1000
1057
1035
998
1029
1047
1010
1017
1028
1037
1004
1000
1021
1049
994
981
1000
1000
966
1014
1049
1074
992
979
1021
1104
1052
1057
1088
1072
992
1026
1012
984
963
1004
1033
1012
1021
1041
1033
989
1009
1014
959
938
955
982
984
957
1016
1053
1037
1004
1027
1045
1010
1002
1043
1025
996
1016
1021
1028
996
1076
1131
1049
1056
1094
1068
1038
1052
1071
1013
1037
1043
1012
979
1005
1016
994
963
1012
1033
984
940
939
983
976
934
1035
1107
1083
1068
1101
1092
1035
1057
1033
1016
976
1018
1041
1029
1000
1061
1096
1039
1039
1049
988
1000
1035
1068
1004
1014
1074
1051
1023
1035
1034
1000
1007
1034
1029
965
1002
1117
1131
1121
1168
1121
1070
1082
1077
1017
1012
1002
959
968
1032
1047
994
1019
1057
1023
977
1000
1018
988
982
1035
1030
1000
1021
1043
1035
991
1003
1036
1005
975
1022
1052
1026
978
996
1008
1049
973
1029
1094
1050
1024
1062
1114
1103
1033
1041
1043
987
1013
1061
1029
1004
1014
1049
996
998
1031
1047
980
989
1011
1016
975
1019
1063
1029
1008
1025
1041
992
1028
1058
1024
982
1029
1075
1017
965
994
1033
1057
1027
1049
1051
1029
1020
1011
1004
967
1008
1049
1010
988
1047
1070
1037
992
1014
1018
1005
973
1026
1050
1028
982
1010
994
971
970
993
1003
969
994
1036
1023
969
1008
1072
1017
967
1004
1027
1020
971
1005
1010
990
958
1011
1086
1084
1076
1102
1109
1051
1066
1055
1016
970
991
980
940
982
1012
1008
955
996
1041
1025
967
982
1010
996
985
1023
1080
1063
1015
1071
1043
984
939
932
967
974
961
1014
1066
1077
1009
1016
1016
986
973
1000
1019
979
896
906
881
885
951
1264
1236
1117
1129
1094
1022
1041
1052
1016
1000
1006
1017
1002
977
1000
1021
991
982
1027
1061
1010
988
