# Supplementary material for: Yoga in school sports improves functioning of autonomic nervous system in young adults: A non-randomized controlled pilot study
Source: PLoS One. 2020 Apr 13;15(4):e0231299. doi: 10.1371/journal.pone.0231299 (PMC7153865; doi:10.1371/journal.pone.0231299)
Supplement: S1 Raw data — (ZIP) [file pone.0231299.s003.zip › N1_ID 13.txt]

741
752
748
744
736
734
731
723
699
709
701
711
717
746
744
765
733
728
752
758
737
716
737
740
746
723
738
762
775
744
711
699
682
672
654
654
659
689
684
693
729
777
793
752
814
811
783
736
741
746
740
723
734
762
763
746
713
733
767
791
762
777
789
815
775
760
760
767
778
754
771
783
778
763
733
752
758
783
744
723
722
735
730
719
740
742
750
725
744
756
771
741
750
761
766
756
736
752
764
763
743
748
781
789
764
740
748
766
771
752
734
750
746
741
713
720
733
750
720
719
729
734
729
709
716
719
736
733
724
750
754
774
765
746
764
770
793
738
719
742
748
756
748
756
797
796
795
756
756
754
758
744
738
758
779
778
738
744
740
748
725
707
719
719
720
694
707
709
726
723
715
724
715
693
678
688
695
732
735
762
787
812
811
763
797
815
791
742
769
764
752
727
744
746
756
738
738
764
779
762
734
746
752
764
746
733
740
767
745
751
758
772
732
719
725
736
726
715
756
797
801
754
771
770
761
754
725
728
747
752
736
722
741
746
752
726
744
749
767
752
734
729
713
687
686
682
689
676
674
687
686
697
687
696
717
748
752
730
740
744
760
731
736
744
752
740
731
738
748
736
717
742
758
752
727
738
742
764
756
777
785
793
748
756
756
777
766
766
742
740
717
720
747
769
764
767
797
805
779
744
756
752
764
732
735
744
742
723
703
711
736
760
740
766
796
813
768
785
802
780
746
762
771
775
747
750
757
768
736
744
745
744
740
715
734
754
764
742
744
760
769
768
767
762
768
738
727
734
752
754
732
758
764
783
775
762
752
750
736
758
776
812
775
764
783
807
769
739
756
757
758
744
766
779
784
748
757
764
768
746
736
742
754
738
723
740
758
772
755
758
756
758
750
734
752
776
763
731
750
750
763
745
754
759
758
734
717
721
725
716
704
722
742
770
748
744
748
764
738
717
728
756
752
738
776
807
800
758
766
783
773
737
754
757
776
763
764
785
811
812
778
787
808
813
764
761
776
783
767
770
785
781
764
770
761
752
727
713
720
731
715
720
719
727
711
705
719
742
754
740
769
778
777
746
766
777
779
766
772
777
775
756
750
766
785
756
740
750
768
773
736
752
762
779
754
737
742
754
752
740
748
756
761
741
750
775
811
771
742
748
766
777
750
756
756
748
725
730
731
738
725
740
758
759
737
746
750
750
728
731
740
736
707
703
700
720
752
737
767
791
776
763
807
797
785
744
746
760
787
774
763
787
809
760
752
765
785
748
750
764
766
742
740
731
730
709
733
744
736
734
743
740
748
730
748
766
766
732
756
781
785
762
771
776
773
744
733
766
779
754
742
756
773
781
750
790
812
805
775
783
789
774
752
726
752
766
771
752
754
764
789
769
764
783
782
765
762
766
783
763
745
755
766
756
734
762
781
797
754
768
767
778
744
726
737
726
703
686
685
684
674
676
728
832
865
797
817
855
834
830
832
822
799
778
789
785
756
761
770
764
738
748
754
769
752
754
778
798
776
758
773
789
803
760
777
783
797
770
769
789
799
770
742
756
785
797
761
772
785
775
752
764
764
746
728
756
770
789
760
753
752
774
750
754
761
782
767
762
795
816
819
771
776
781
758
740
752
758
771
744
739
757
772
760
730
750
760
752
738
738
744
752
780
769
772
777
797
754
758
775
793
772
759
787
795
782
755
772
789
773
737
748
779
787
756
770
789
797
767
760
779
789
781
754
764
779
776
732
740
737
738
721
742
754
771
754
756
773
772
760
734
746
762
764
742
763
776
795
754
783
769
778
752
744
756
767
780
757
791
813
787
762
783
799
793
771
785
789
801
781
788
787
783
754
760
773
779
766
732
750
750
754
739
755
754
744
721
735
751
766
734
756
758
762
740
719
738
750
758
754
730
754
735
738
726
729
754
787
785
760
785
777
793
768
750
779
803
809
781
799
812
807
787
789
801
795
750
754
757
772
758
777
797
799
763
768
768
753
727
736
737
730
719
726
735
763
737
756
756
765
731
732
734
741
730
719
746
762
783
750
738
754
754
744
721
732
750
758
746
791
813
812
766
777
795
791
758
758
771
803
791
760
779
785
758
730
737
744
736
750
781
750
723
731
736
752
748
762
816
830
791
801
795
789
769
795
819
801
771
783
783
760
752
768
802
784
754
746
730
727
693
689
700
717
751
725
744
762
781
762
736
760
783
797
777
786
802
801
764
775
779
784
763
770
789
812
803
787
807
840
806
762
772
783
791
765
764
799
824
807
767
776
773
793
774
750
759
766
756
734
752
750
731
714
743
761
764
744
764
783
787
766
785
799
791
763
770
772
769
738
766
768
785
754
752
765
758
742
764
783
785
744
774
783
773
743
740
756
748
736
744
754
787
772
742
766
785
799
769
779
782
767
740
750
766
770
744
738
756
769
760
735
755
762
764
746
765
786
793
759
764
773
778
740
773
793
795
762
775
786
761
739
750
756
765
760
742
779
809
812
764
776
787
787
754
759
770
779
764
748
773
782
754
726
727
736
736
739
752
757
748
760
778
804
783
766
783
809
783
762
787
803
765
744
756
776
775
750
772
783
789
752
777
783
799
781
772
779
815
767
740
760
793
779
770
783
817
818
785
824
815
810
780
816
818
786
789
808
807
783
803
822
822
785
791
811
799
765
752
764
772
777
777
826
840
801
791
820
809
787
775
797
823
791
798
795
789
776
769
778
783
752
771
774
769
748
782
773
787
750
760
779
821
789
759
778
808
799
766
783
795
808
772
740
758
748
738
733
763
793
784
744
750
771
791
758
717
736
754
807
797
759
797
830
825
781
799
834
814
762
762
785
804
770
803
814
801
781
818
813
814
782
802
813
814
784
802
797
789
770
777
762
740
719
722
711
743
732
744
776
808
795
760
750
746
758
748
795
812
822
797
836
834
793
758
770
789
797
769
799
832
818
774
797
808
795
764
771
795
772
752
777
799
779
764
779
789
799
760
777
785
797
768
781
795
801
757
754
756
766
760
742
775
797
789
752
772
765
776
750
771
799
808
764
777
809
799
756
761
764
774
748
754
779
789
754
760
763
781
778
787
783
785
741
744
759
760
725
726
729
750
742
746
733
763
768
748
773
782
748
728
748
764
781
768
804
825
812
787
809
803
796
772
787
809
802
776
783
795
779
746
770
793
806
776
791
789
797
761
774
762
769
752
803
832
830
781
815
838
832
781
789
820
830
811
773
793
821
830
775
781
781
801
772
793
797
783
760
769
787
791
770
756
767
819
785
759
766
762
777
750
776
804
807
765
793
805
797
760
771
774
769
737
726
740
772
764
757
787
827
818
764
797
810
809
771
779
811
807
769
801
809
794
749
759
778
775
756
752
777
803
787
783
830
840
795
801
787
764
755
760
756
762
754
763
782
769
744
756
791
799
781
817
838
841
784
808
836
836
793
799
806
809
775
770
760
754
740
754
787
816
756
764
760
754
734
756
806
813
779
789
811
820
776
781
791
804
770
775
786
814
781
774
793
804
782
759
786
796
776
742
756
762
773
760
736
758
766
791
738
724
731
