# Supplementary material for: Yoga in school sports improves functioning of autonomic nervous system in young adults: A non-randomized controlled pilot study
Source: PLoS One. 2020 Apr 13;15(4):e0231299. doi: 10.1371/journal.pone.0231299 (PMC7153865; doi:10.1371/journal.pone.0231299)
Supplement: S1 Raw data — (ZIP) [file pone.0231299.s003.zip › N1_ID 16.txt]

852
820
869
1033
995
882
842
879
879
908
922
855
831
890
881
918
867
903
945
947
955
912
830
823
886
1002
1030
935
846
896
977
961
969
869
904
908
992
873
799
826
866
900
928
873
797
812
887
971
953
853
889
1021
995
996
877
824
846
964
899
902
815
830
855
901
908
885
818
865
869
907
873
824
805
857
1035
996
967
848
814
846
900
906
860
861
930
996
1008
910
857
887
910
873
822
854
883
920
890
854
933
1030
984
885
830
885
922
892
903
818
801
834
840
878
832
813
863
934
1023
987
849
819
937
922
898
893
812
838
864
941
918
844
808
856
906
994
987
875
851
910
899
896
869
807
820
864
955
955
849
873
893
900
924
879
799
857
910
924
992
877
860
943
981
974
899
843
895
943
914
914
819
863
949
957
912
821
822
867
891
908
838
795
879
945
924
900
828
891
897
941
902
852
812
856
873
896
885
815
822
873
924
972
885
797
814
817
838
929
739
1031
877
955
898
907
822
824
871
877
877
889
834
857
899
914
918
879
914
961
953
927
833
859
875
892
891
840
807
865
943
953
944
859
848
824
902
1018
920
844
876
948
986
940
886
887
877
898
961
864
814
877
883
912
957
855
799
813
822
842
844
830
849
983
1000
941
857
842
867
938
898
825
839
909
1125
972
914
875
912
950
896
815
900
902
895
881
836
830
873
933
954
904
803
806
928
918
937
897
826
883
900
881
865
825
800
870
941
920
857
873
869
928
922
859
834
920
957
932
852
832
839
858
879
834
861
910
957
991
892
842
826
857
846
838
840
889
941
957
922
822
852
857
965
863
809
801
836
937
943
885
869
909
978
971
890
807
850
884
928
875
826
868
892
938
877
810
863
950
992
959
853
813
840
880
868
822
816
899
935
963
887
810
813
842
898
932
908
904
944
982
985
929
883
895
898
875
838
795
842
935
969
928
849
860
869
906
893
867
816
861
887
906
895
812
887
957
936
910
842
818
881
914
932
879
853
867
949
950
898
881
875
904
926
916
830
820
864
920
881
843
860
886
920
916
850
824
893
908
935
885
817
855
883
928
910
877
806
817
906
943
969
932
926
947
963
943
865
846
877
897
859
828
813
894
846
869
842
802
862
929
991
974
881
889
908
916
879
830
834
879
887
886
866
802
883
934
916
865
832
836
920
955
976
903
847
862
863
922
912
844
806
846
889
883
847
805
842
879
937
949
879
848
887
898
858
804
815
896
938
947
857
787
780
804
887
914
719
1045
877
849
897
865
817
857
936
959
902
820
822
823
890
911
867
810
856
900
938
939
875
815
875
890
908
866
830
859
916
971
967
863
844
861
887
877
808
789
850
1002
1008
951
840
834
886
897
910
863
807
877
914
926
939
908
891
904
940
867
818
854
902
895
867
834
824
846
937
897
828
832
875
996
969
879
859
984
959
938
846
845
875
1012
951
885
824
844
900
864
898
875
883
926
900
836
807
851
889
926
921
891
817
892
938
949
924
845
858
918
939
887
838
820
838
846
832
836
898
1022
1087
999
896
897
943
939
895
867
840
851
858
853
862
832
886
942
906
869
823
826
873
875
926
849
836
846
922
863
840
904
916
873
856
814
920
904
879
842
840
840
877
888
862
814
857
959
891
883
816
850
1000
975
968
887
830
877
963
920
885
820
873
934
970
949
854
844
881
990
894
848
908
1020
845
1106
871
939
946
898
834
793
854
908
935
903
849
889
981
945
894
883
848
982
940
970
909
828
842
884
883
920
865
864
918
970
938
836
804
846
900
944
918
828
832
936
1003
979
928
922
933
942
916
820
795
746
767
832
844
823
912
1002
992
908
906
930
914
898
821
881
931
946
945
842
806
854
949
980
926
821
832
859
891
900
832
811
853
904
938
896
828
868
970
973
951
858
830
869
920
959
937
852
896
936
957
885
826
859
926
889
888
834
826
842
866
912
861
795
832
885
920
920
869
875
894
881
881
818
828
823
879
877
871
812
840
887
922
884
821
888
948
927
950
875
878
909
863
879
849
805
910
940
951
851
809
887
931
993
920
841
813
881
945
930
847
918
936
982
905
835
922
918
932
879
801
810
817
871
920
863
830
875
965
957
933
838
832
832
862
888
856
799
873
900
928
867
811
826
845
936
873
820
795
819
838
935
912
893
804
881
916
899
846
791
800
842
863
850
811
853
941
967
938
859
863
961
987
951
836
812
836
889
891
865
793
808
868
832
845
813
781
779
938
920
896
822
819
871
865
875
826
784
851
906
910
852
822
858
849
858
844
810
861
891
895
873
828
836
904
893
875
824
791
803
843
873
944
898
852
873
1009
1024
943
948
953
963
908
857
846
869
926
912
857
803
891
947
947
883
822
881
945
920
871
813
789
865
967
916
852
832
883
902
875
848
876
897
904
883
832
828
865
852
855
815
787
777
829
886
903
822
816
842
854
890
869
821
892
881
928
873
814
811
885
1007
998
911
834
906
932
917
883
866
882
903
927
881
842
877
902
953
915
845
823
835
952
931
848
810
834
891
895
910
842
806
813
859
938
857
820
823
826
875
885
826
843
872
935
930
873
799
822
816
866
890
844
848
906
875
900
828
807
842
851
885
910
836
848
910
980
942
863
838
877
891
941
854
794
803
826
854
861
815
822
850
906
892
829
804
846
883
890
862
820
840
883
865
883
857
820
881
873
909
843
815
828
865
873
873
824
827
920
937
908
850
803
822
855
889
863
807
808
905
847
852
834
803
879
869
855
942
920
837
873
903
904
893
808
852
894
1012
990
869
901
961
945
842
805
828
838
941
846
832
859
897
886
838
815
810
813
881
978
881
752
1070
951
905
843
823
888
913
951
1006
853
861
885
992
952
873
804
826
838
889
871
842
869
869
858
834
814
811
841
897
890
868
822
834
859
897
912
848
890
957
983
910
838
869
953
934
912
808
832
862
878
883
889
832
854
896
932
861
818
793
836
842
875
854
791
791
855
885
908
846
808
885
941
907
847
834
807
842
869
912
877
887
912
894
846
869
1037
993
925
852
840
849
883
914
832
801
781
893
847
868
775
809
795
816
789
797
812
809
854
892
832
803
799
795
839
868
832
808
844
969
953
850
767
783
797
881
814
776
822
867
920
908
