# Supplementary material for: Yoga in school sports improves functioning of autonomic nervous system in young adults: A non-randomized controlled pilot study
Source: PLoS One. 2020 Apr 13;15(4):e0231299. doi: 10.1371/journal.pone.0231299 (PMC7153865; doi:10.1371/journal.pone.0231299)
Supplement: S1 Raw data — (ZIP) [file pone.0231299.s003.zip › N1_ID 18.txt]

922
939
883
881
920
925
885
912
975
891
906
902
861
852
912
899
875
888
918
879
859
901
861
871
957
1032
945
984
973
918
939
1008
914
885
916
916
885
1006
984
898
920
985
951
941
981
943
893
892
846
879
1336
1119
1055
1027
959
988
1065
976
940
1043
967
886
973
1064
901
984
1018
920
902
994
953
877
963
930
879
935
873
828
848
846
838
824
879
910
865
867
883
887
857
909
968
922
926
969
935
887
945
905
853
924
963
896
983
1318
1123
1129
1104
957
953
1023
932
1093
999
908
965
976
914
969
1031
934
935
940
887
914
955
896
858
900
893
892
955
934
869
869
977
980
906
950
972
897
894
953
953
909
922
933
910
891
908
889
861
891
970
911
888
879
914
971
902
864
904
930
877
886
949
899
922
945
947
914
924
946
869
908
902
912
965
967
889
890
922
932
857
897
912
877
865
875
883
857
881
936
947
887
882
920
940
867
898
946
902
881
1004
1096
929
940
890
854
951
1223
1039
1277
1033
973
1049
1006
908
1051
1064
908
877
1014
1014
921
1043
1065
904
1004
983
888
953
1057
893
896
881
836
885
1064
914
1008
1346
1119
1086
1043
877
886
895
885
880
899
912
891
941
941
915
900
949
889
978
975
916
969
920
884
918
899
865
898
977
947
994
991
927
961
909
947
947
889
896
897
865
898
912
901
865
899
976
924
949
986
938
914
940
945
877
900
930
873
887
949
912
904
914
942
943
875
887
871
877
847
819
814
862
888
848
896
983
930
955
990
908
961
967
898
916
990
920
913
974
955
879
899
918
892
932
892
879
922
959
897
908
900
887
892
920
912
877
915
898
867
899
939
852
847
869
911
884
971
973
927
936
900
893
937
905
906
926
902
900
983
992
928
957
914
889
896
916
912
988
916
942
935
885
879
932
929
897
955
973
992
1086
941
916
916
893
929
944
910
914
934
910
896
998
883
885
914
916
908
998
1270
1101
1104
976
877
948
1007
940
1008
1115
949
965
1014
900
959
979
888
852
922
963
904
871
924
957
883
898
908
875
856
857
848
842
863
869
852
888
953
930
867
893
902
903
953
998
937
924
981
916
876
917
931
895
925
936
891
916
927
885
867
901
881
845
852
996
994
994
1049
977
943
1012
963
892
930
924
900
904
930
877
877
885
883
890
924
957
902
866
886
877
877
906
926
881
889
863
842
863
883
850
919
1092
916
920
951
901
887
941
885
902
959
959
922
939
899
918
929
862
871
879
886
895
994
1121
1016
1056
956
916
939
924
910
943
957
875
901
922
953
902
942
927
889
926
922
892
877
914
885
883
904
910
869
928
1065
929
944
996
929
961
991
908
926
953
892
897
908
891
867
888
873
872
882
870
857
871
840
877
894
870
912
894
856
908
933
877
938
951
930
861
863
912
926
897
1107
1279
1036
1107
1014
916
912
931
854
836
871
873
1223
1088
972
1006
924
893
941
900
885
924
932
890
944
914
869
892
875
856
918
961
902
908
957
934
879
924
943
881
894
897
873
883
916
863
850
886
881
885
924
931
868
888
865
874
884
862
832
834
841
823
830
933
1270
1107
963
1110
1033
887
951
1000
892
910
971
920
957
975
933
891
912
863
889
967
935
903
988
992
918
928
922
925
875
956
976
883
900
885
881
875
920
1008
918
896
861
846
924
967
906
977
972
910
1026
982
906
901
896
868
912
925
868
898
904
885
879
932
925
887
926
924
861
867
910
860
902
979
914
945
994
895
914
984
959
891
912
959
887
879
894
863
883
914
887
859
881
902
877
846
885
916
861
901
892
846
855
875
864
890
940
926
1000
998
902
945
1016
959
881
918
908
879
916
910
867
875
906
895
853
877
891
852
877
869
863
920
937
891
965
943
877
879
897
886
908
983
935
915
900
892
885
944
925
895
971
918
878
909
918
886
918
963
885
891
867
836
888
858
920
937
879
883
904
895
885
912
931
879
916
914
881
903
921
942
867
893
957
914
920
943
937
915
917
932
904
875
901
871
867
924
924
877
929
942
902
893
937
906
877
911
916
900
965
883
879
904
922
867
881
881
841
854
832
826
818
1030
1086
1008
1277
1121
934
957
1041
939
920
908
889
885
996
990
902
901
925
885
928
965
920
886
952
976
965
1174
1072
959
949
907
867
900
924
904
858
892
908
893
879
924
943
885
904
891
848
869
925
860
892
942
877
902
895
855
850
884
883
848
879
918
920
865
879
910
869
920
957
883
932
966
914
920
922
877
873
899
859
857
907
896
877
955
901
871
904
934
884
1014
992
963
1303
1074
1066
969
910
963
953
899
988
947
912
969
990
938
961
949
908
950
962
895
971
949
883
900
879
855
936
938
880
920
1057
949
930
924
931
963
908
948
978
887
885
931
905
945
988
942
980
1004
934
859
879
912
875
865
895
900
883
980
967
881
906
905
898
928
1238
1113
1116
988
924
955
912
889
912
1009
934
932
974
924
926
976
897
889
896
879
861
914
912
883
889
898
868
923
954
878
872
896
867
869
909
857
877
935
930
920
996
938
877
898
928
892
901
949
896
885
922
971
933
1000
1116
941
975
933
899
980
994
901
920
963
875
876
916
920
909
974
936
935
928
885
908
924
898
908
907
885
933
926
887
921
899
869
912
994
897
881
927
909
875
939
926
869
930
937
887
900
971
941
891
910
895
857
897
900
846
877
906
902
862
937
922
861
901
920
882
873
899
869
848
894
903
876
958
953
892
912
952
914
919
936
887
898
920
916
865
909
849
838
918
877
932
931
877
895
892
856
892
918
914
885
914
938
873
900
899
896
858
917
924
907
945
939
877
893
930
882
901
924
865
892
938
928
873
881
867
845
877
901
875
885
900
896
940
1004
896
963
955
895
908
961
933
877
922
934
891
900
891
855
879
932
867
896
883
877
863
852
914
920
922
1027
1027
963
987
966
913
925
885
945
1012
930
881
949
945
904
948
927
897
902
887
861
871
909
898
854
886
893
922
855
883
971
867
863
879
875
861
905
947
873
914
940
906
945
945
897
867
897
908
869
906
918
